# Supplementary material for: Optimization of Operation Parameters for Helical Flow Cleanout with Supercritical CO2 in Horizontal Wells Using Back-Propagation Artificial Neural Network
Source: PLoS One. 2016 Jun 1;11(6):e0156358. doi: 10.1371/journal.pone.0156358 (PMC4889083; doi:10.1371/journal.pone.0156358)
Supplement: S1 Dataset — (XLS) [file pone.0156358.s001.xls]

## Sheet: 10
z=0.6			z=0.8			z=1			z=1.2			z=1.4			z=1.6			z=1.8			z=2
r(m)	tangential velocity(m/s)	dimensionless radius	r(m)	tangential velocity(m/s)	dimensionless radius	r(m)	tangential velocity(m/s)	dimensionless radius	r(m)	tangential velocity(m/s)	dimensionless radius	r(m)	tangential velocity(m/s)	dimensionless radius	r(m)	tangential velocity(m/s)	dimensionless radius	r(m)	tangential velocity(m/s)	dimensionless radius	r(m)	tangential velocity(m/s)	dimensionless radius
0.0649938	0	0.999905	0.0649933	0	0.999897	0.0649928	0	0.999889	0.0649935	0	0.9999	0.0649934	0	0.999898	0.0649941	0	0.999909	0.0649947	0	0.999918	0.065	0	1
0.0630156	2.09835	0.969471	0.0630154	1.6026	0.969468	0.0630143	1.27907	0.969451	0.0630148	1.06427	0.969458	0.0630147	0.903119	0.969457	0.0630153	0.778988	0.969466	0.0630158	0.673725	0.969474	0.0630201	0.613318	0.96954
0.0610373	2.26405	0.939035	0.0610372	1.73989	0.939034	0.0610356	1.39655	0.939009	0.061036	1.16646	0.939015	0.0610358	0.997708	0.939012	0.0610364	0.860424	0.939022	0.0610369	0.756036	0.939029	0.06104	0.676622	0.939077
0.0590476	2.24049	0.908425	0.0590477	1.7322	0.908426	0.0590457	1.39921	0.908395	0.059046	1.17433	0.9084	0.0590457	1.00774	0.908395	0.0590463	0.878343	0.908405	0.0590467	0.780988	0.908411	0.0590496	0.693919	0.908455
0.0570579	2.20022	0.877814	0.0570582	1.7082	0.877818	0.0570558	1.38542	0.877782	0.057056	1.16434	0.877785	0.0570555	1.00188	0.877777	0.0570561	0.878464	0.877786	0.0570564	0.782899	0.877791	0.0570592	0.690768	0.877834
0.0550674	2.14783	0.847191	0.0550678	1.67146	0.847197	0.0550656	1.3593	0.847163	0.0550661	1.14235	0.847171	0.0550657	0.986658	0.847165	0.0550662	0.865128	0.847172	0.0550664	0.771981	0.847175	0.0550688	0.678699	0.847212
0.0530773	2.08651	0.816574	0.0530778	1.62626	0.816582	0.0530757	1.32524	0.816549	0.053076	1.11537	0.816554	0.0530756	0.963757	0.816548	0.053076	0.844907	0.816554	0.0530762	0.755686	0.816557	0.0530784	0.663445	0.816591
0.0510502	2.01828	0.785388	0.0510508	1.57517	0.785397	0.0510486	1.2863	0.785363	0.051049	1.08469	0.785369	0.0510486	0.935325	0.785363	0.051049	0.820518	0.785369	0.0510491	0.734704	0.785371	0.051051	0.641559	0.7854
0.0490231	1.94562	0.754202	0.0490237	1.52032	0.754211	0.0490215	1.24425	0.754177	0.0490218	1.049	0.754182	0.0490214	0.903799	0.754175	0.0490217	0.794468	0.75418	0.0490218	0.710027	0.754182	0.0490236	0.618432	0.754209
0.0469958	1.86965	0.723012	0.0469972	1.46243	0.723034	0.0469945	1.19916	0.722992	0.0469947	1.00932	0.722995	0.0469943	0.87121	0.722989	0.0469945	0.766269	0.722992	0.0469947	0.683261	0.722995	0.0469961	0.595037	0.723017
0.045083	1.79532	0.693585	0.0450845	1.4055	0.693608	0.0450816	1.15437	0.693563	0.0450819	0.970844	0.693568	0.0450814	0.839216	0.69356	0.0450817	0.738209	0.693565	0.0450818	0.657598	0.693566	0.045083	0.570534	0.693585
0.04317	1.71853	0.664154	0.0431718	1.34677	0.664182	0.0431687	1.10779	0.664134	0.0431692	0.931614	0.664142	0.0431687	0.805635	0.664134	0.0431689	0.709142	0.664137	0.043169	0.631069	0.664138	0.0431698	0.546015	0.664151
0.0412572	1.63962	0.634726	0.0412591	1.28659	0.634755	0.041256	1.06	0.634708	0.0412565	0.891341	0.634715	0.0412561	0.770327	0.634709	0.0412562	0.678998	0.634711	0.0412563	0.605104	0.634712	0.0412566	0.522705	0.634717
0.0392494	1.55541	0.603837	0.0392513	1.22204	0.603866	0.0392482	1.00709	0.603818	0.0392489	0.847273	0.603829	0.0392484	0.731118	0.603822	0.0392485	0.645809	0.603823	0.0392486	0.577645	0.603825	0.0392489	0.497198	0.603829
0.0372419	1.47014	0.572952	0.0372438	1.15605	0.572982	0.0372408	0.951878	0.572935	0.0372416	0.800526	0.572948	0.0372412	0.69051	0.572942	0.0372412	0.611257	0.572942	0.0372412	0.54691	0.572942	0.0372411	0.468323	0.57294
0.0352517	1.38373	0.542334	0.0352533	1.08907	0.542358	0.0352507	0.897003	0.542318	0.0352517	0.754023	0.542334	0.0352513	0.650295	0.542328	0.0352512	0.576845	0.542326	0.0352512	0.514248	0.542326	0.0352511	0.440535	0.542325
0.0332614	1.29583	0.511714	0.0332628	1.02032	0.511735	0.0332606	0.840503	0.511702	0.0332612	0.708324	0.511711	0.0332609	0.609001	0.511706	0.0332609	0.539319	0.511706	0.0348159	0.507174	0.535629	0.033261	0.412098	0.511708
0.0312711	1.20633	0.481094	0.0312717	0.949596	0.481103	0.0312704	0.782552	0.481083	0.0312707	0.660237	0.481088	0.0312705	0.564174	0.481085	0.0312705	0.498233	0.481085	0.0332609	0.482301	0.511706	0.031271	0.380686	0.481092
0.0293137	1.11677	0.45098	0.0293142	0.879841	0.450988	0.0293131	0.724894	0.450971	0.0293133	0.608181	0.450974	0.0293131	0.515224	0.450971	0.0293132	0.457765	0.450972	0.0312706	0.444769	0.481086	0.029314	0.344682	0.450985
0.0273562	0.898041	0.420865	0.0273563	0.720948	0.420866	0.0273557	0.602588	0.420857	0.0273557	0.498778	0.420857	0.0273556	0.431915	0.420855	0.0273558	0.383759	0.420858	0.0293134	0.401717	0.450975	0.027357	0.2909	0.420877
0.0253979	0	0.390737	0.0253978	0	0.390735	0.0253978	0	0.390735	0.0253973	0	0.390728	0.0253973	0	0.390728	0.0253976	0	0.390732	0.027356	0.332102	0.420862	0.0254	0	0.390769
axial velocity
	0			0			0			0			0			0			0			0
	1.70642			1.5751			1.49095			1.41671			1.3675			1.32618			1.28199			1.3596
	1.70495			1.60176			1.53671			1.47961			1.44278			1.414			1.38064			1.44335
	1.6695			1.58301			1.53056			1.4852			1.45762			1.43928			1.41673			1.46927
	1.62009			1.55162			1.51155			1.4755			1.45562			1.44405			1.42923			1.47191
	1.56315			1.51386			1.48584			1.45879			1.445			1.43904			1.42996			1.46281
	1.50274			1.47332			1.45659			1.43778			1.43004			1.42899			1.42411			1.44848
	1.43993			1.43028			1.42535			1.41446			1.41304			1.41609			1.41506			1.43067
	1.37663			1.38632			1.39341			1.39062			1.39459			1.40189			1.40517			1.41047
	1.31345			1.34248			1.36065			1.36599			1.37534			1.38632			1.3944			1.38896
	1.25441			1.30132			1.32923			1.34207			1.35647			1.37033			1.38227			1.36802
	1.19634			1.26016			1.29765			1.3179			1.33661			1.35347			1.36856			1.34481
	1.13981			1.2195			1.26615			1.29349			1.3161			1.33647			1.35348			1.32065
	1.08212			1.17771			1.23329			1.26705			1.29373			1.31816			1.33641			1.29508
	1.02624			1.13638			1.20032			1.24021			1.27039			1.29833			1.31846			1.2672
	0.973035			1.09586			1.1678			1.21292			1.24612			1.27672			1.29861			1.23637
	0.922241			1.05633			1.13535			1.18462			1.22			1.25256			1.29345			1.20091
	0.875011			1.01859			1.10263			1.1549			1.19153			1.22392			1.27513			1.15691
	0.834123			0.984552			1.07125			1.12375			1.15946			1.18676			1.24546			1.09847
	0.703365			0.872894			0.970082			1.02867			1.06536			1.09202			1.20402			0.986234
	0			0			0			0			0			0			1.10723			0
																			0
	1.70642			1.60176			1.53671			1.4852			1.45762			1.44405			1.42996			1.47191

## Sheet: 20
z=0.6			z=0.8			z=1			z=1.2			z=1.4			z=1.6			z=1.8			z=2
r(m)	tangential velocity(m/s)	dimensionless radius	r(m)	tangential velocity(m/s)	dimensionless radius	r(m)	tangential velocity(m/s)	dimensionless radius	r(m)	tangential velocity(m/s)	dimensionless radius	r(m)	tangential velocity(m/s)	dimensionless radius	r(m)	tangential velocity(m/s)	dimensionless radius	r(m)	tangential velocity(m/s)	dimensionless radius	r(m)	tangential velocity(m/s)	dimensionless radius
0.0649938	0	0.999905	0.0649933	0	0.999897	0.0649928	0	0.999889	0.0649935	0	0.9999	0.0649934	0	0.999898	0.0649941	0	0.999909	0.0649947	0	0.999918	0.065	0	1
0.0630156	2.08649	0.969471	0.0630154	1.62549	0.969468	0.0630143	1.29529	0.969451	0.0630148	1.07509	0.969458	0.0630147	0.918691	0.969457	0.0630153	0.790881	0.969466	0.0630158	0.687577	0.969474	0.0630201	0.622335	0.96954
0.0610373	2.25459	0.939035	0.0610372	1.76081	0.939034	0.0610356	1.41082	0.939009	0.061036	1.17712	0.939015	0.0610358	1.01012	0.939012	0.0610364	0.869901	0.939022	0.0610369	0.764342	0.939029	0.06104	0.683108	0.939077
0.0590476	2.23318	0.908425	0.0590477	1.74873	0.908426	0.0590457	1.41054	0.908395	0.059046	1.18287	0.9084	0.0590457	1.0196	0.908395	0.0590463	0.886111	0.908405	0.0590467	0.785287	0.908411	0.0590496	0.698397	0.908455
0.0570579	2.19549	0.877814	0.0570582	1.72086	0.877818	0.0570558	1.39502	0.877782	0.057056	1.17234	0.877785	0.0570555	1.01099	0.877777	0.0570561	0.885253	0.877786	0.0570564	0.787616	0.877791	0.0570592	0.696099	0.877834
0.0550674	2.14587	0.847191	0.0550678	1.68187	0.847197	0.0550656	1.36877	0.847163	0.0550661	1.15047	0.847171	0.0550657	0.99303	0.847165	0.0550662	0.87094	0.847172	0.0550664	0.777367	0.847175	0.0550688	0.682759	0.847212
0.0530773	2.08767	0.816574	0.0530778	1.63543	0.816582	0.0530757	1.33505	0.816549	0.053076	1.1226	0.816554	0.0530756	0.969273	0.816548	0.053076	0.849899	0.816554	0.0530762	0.759272	0.816557	0.0530784	0.664139	0.816591
0.0510502	2.02181	0.785388	0.0510508	1.58311	0.785397	0.0510486	1.2953	0.785363	0.051049	1.08931	0.785369	0.0510486	0.94097	0.785363	0.051049	0.826457	0.785369	0.0510491	0.736352	0.785371	0.051051	0.642485	0.7854
0.0490231	1.95084	0.754202	0.0490237	1.52724	0.754211	0.0490215	1.25167	0.754177	0.0490218	1.05256	0.754182	0.0490214	0.909701	0.754175	0.0490217	0.800325	0.75418	0.0490218	0.711673	0.754182	0.0490236	0.620375	0.754209
0.0469958	1.87623	0.723012	0.0469972	1.46794	0.723034	0.0469945	1.20525	0.722992	0.0469947	1.01333	0.722995	0.0469943	0.875638	0.722989	0.0469945	0.771128	0.722992	0.0469947	0.685977	0.722995	0.0469961	0.596895	0.723017
0.045083	1.80312	0.693585	0.0450845	1.40946	0.693608	0.0450816	1.16011	0.693563	0.0450819	0.975177	0.693568	0.0450814	0.841417	0.69356	0.0450817	0.741776	0.693565	0.0450818	0.660946	0.693566	0.045083	0.572483	0.693585
0.04317	1.72765	0.664154	0.0431718	1.34941	0.664182	0.0431687	1.11274	0.664134	0.0431692	0.935732	0.664142	0.0431687	0.807093	0.664134	0.0431689	0.711394	0.664137	0.043169	0.634127	0.664138	0.0431698	0.54824	0.664151
0.0412572	1.64998	0.634726	0.0412591	1.28805	0.634755	0.041256	1.06365	0.634708	0.0412565	0.894858	0.634715	0.0412561	0.771956	0.634709	0.0412562	0.681301	0.634711	0.0412563	0.606642	0.634712	0.0412566	0.524069	0.634717
0.0392494	1.56692	0.603837	0.0392513	1.22248	0.603866	0.0392482	1.01153	0.603818	0.0392489	0.851024	0.603829	0.0392484	0.732981	0.603822	0.0392485	0.649266	0.603823	0.0392486	0.577024	0.603825	0.0392489	0.499624	0.603829
0.0372419	1.4824	0.572952	0.0372438	1.15584	0.572982	0.0372408	0.957836	0.572935	0.0372416	0.804849	0.572948	0.0372412	0.693189	0.572942	0.0372412	0.614846	0.572942	0.0372412	0.545018	0.572942	0.0372411	0.473724	0.57294
0.0352517	1.39709	0.542334	0.0352533	1.08786	0.542358	0.0352507	0.902794	0.542318	0.0352517	0.758156	0.542334	0.0352513	0.653244	0.542328	0.0352512	0.578956	0.542326	0.0352512	0.512452	0.542326	0.0352511	0.445193	0.542325
0.0332614	1.31006	0.511714	0.0332628	1.01882	0.511735	0.0332606	0.846659	0.511702	0.0332612	0.710725	0.511711	0.0332609	0.611766	0.511706	0.0332609	0.542515	0.511706	0.0348159	0.505195	0.535629	0.033261	0.418527	0.511708
0.0312711	1.22106	0.481094	0.0312717	0.948628	0.481103	0.0312704	0.789085	0.481083	0.0312707	0.662321	0.481088	0.0312705	0.568465	0.481085	0.0312705	0.502466	0.481085	0.0332609	0.479218	0.511706	0.031271	0.387535	0.481092
0.0293137	1.13227	0.45098	0.0293142	0.878032	0.450988	0.0293131	0.73182	0.450971	0.0293133	0.614516	0.450974	0.0293131	0.523453	0.450971	0.0293132	0.458823	0.450972	0.0312706	0.443859	0.481086	0.029314	0.352469	0.450985
0.0273562	0.917162	0.420865	0.0273563	0.712019	0.420866	0.0273557	0.604786	0.420857	0.0273557	0.508329	0.420857	0.0273556	0.431158	0.420855	0.0273558	0.385677	0.420858	0.0293134	0.405479	0.450975	0.027357	0.292442	0.420877
0.0253979	0	0.390737	0.0253978	0	0.390735	0.0253978	0	0.390735	0.0253973	0	0.390728	0.0253973	0	0.390728	0.0253976	0	0.390732	0.027356	0.341891	0.420862	0.0254	0	0.390769
max																		0.025398	0	0.390738
	2.25459			1.76081			1.41082			1.18287			1.0196			0.886111			0.787616			0.698397
轴向速度
	0			0			0			0			0			0			0			0
	1.7124			1.5748			1.50608			1.42806			1.38049			1.33966			1.29644			1.37174
	1.70685			1.59812			1.54571			1.48435			1.44934			1.42068			1.38942			1.45056
	1.67157			1.5791			1.53689			1.48747			1.46092			1.4419			1.42189			1.47344
	1.6225			1.54765			1.516			1.47692			1.45702			1.44445			1.43252			1.47366
	1.56605			1.50965			1.48917			1.45956			1.44544			1.4385			1.43179			1.46303
	1.5062			1.46882			1.45934			1.43844			1.42981			1.42779			1.4249			1.4474
	1.44378			1.42565			1.4275			1.41509			1.41205			1.41416			1.41481			1.4288
	1.38076			1.3816			1.39494			1.39086			1.3931			1.3995			1.40339			1.40797
	1.31789			1.33761			1.36172			1.36578			1.37329			1.38388			1.39131			1.38585
	1.25917			1.29631			1.33001			1.34155			1.35382			1.3679			1.37837			1.36445
	1.20135			1.2553			1.29819			1.3172			1.33368			1.35104			1.36409			1.3416
	1.14486			1.21488			1.26639			1.29265			1.31319			1.33396			1.34867			1.31799
	1.08721			1.17326			1.23323			1.26625			1.29127			1.31559			1.33137			1.29245
	1.03137			1.13214			1.2002			1.23932			1.26852			1.29571			1.31344			1.2647
	0.978101			1.0921			1.16753			1.21197			1.2447			1.27417			1.29397			1.23421
	0.927233			1.0533			1.13505			1.18383			1.21933			1.25016			1.28892			1.19952
	0.880045			1.01637			1.10283			1.1547			1.19206			1.22213			1.27095			1.15717
	0.839471			0.983121			1.07205			1.12459			1.16177			1.18715			1.2425			1.10185
	0.70809			0.872953			0.970782			1.03061			1.07136			1.09595			1.20408			0.993859
	0			0			0			0			0			0			1.11002			0
																			0

## Sheet: 30
z=0.6			z=0.8			z=1			z=1.2			z=1.4			z=1.6			z=1.8			z=2
r(m)	tangential velocity(m/s)	dimensionless radius	r(m)	tangential velocity(m/s)	dimensionless radius	r(m)	tangential velocity(m/s)	dimensionless radius	r(m)	tangential velocity(m/s)	dimensionless radius	r(m)	tangential velocity(m/s)	dimensionless radius	r(m)	tangential velocity(m/s)	dimensionless radius	r(m)	tangential velocity(m/s)	dimensionless radius	r(m)	tangential velocity(m/s)	dimensionless radius
0.0649938	0	0.999905	0.0649933	0	0.999897	0.0649928	0	0.999889	0.0649935	0	0.9999	0.0649934	0	0.999898	0.0649941	0	0.999909	0.0649947	0	0.999918	0.065	0	1
0.0630156	2.06257	0.969471	0.0630154	1.60496	0.969468	0.0630143	1.28091	0.969451	0.0630148	1.06572	0.969458	0.0630147	0.909726	0.969457	0.0630153	0.785011	0.969466	0.0630158	0.682116	0.969474	0.0630201	0.620105	0.96954
0.0610373	2.2301	0.939035	0.0610372	1.74066	0.939034	0.0610356	1.39687	0.939009	0.061036	1.16739	0.939015	0.0610358	1.00196	0.939012	0.0610364	0.869276	0.939022	0.0610369	0.759824	0.939029	0.06104	0.679966	0.939077
0.0590476	2.2091	0.908425	0.0590477	1.72966	0.908426	0.0590457	1.39864	0.908395	0.059046	1.17374	0.9084	0.0590457	1.01227	0.908395	0.0590463	0.884199	0.908405	0.0590467	0.780738	0.908411	0.0590496	0.696911	0.908455
0.0570579	2.17152	0.877814	0.0570582	1.70376	0.877818	0.0570558	1.38377	0.877782	0.057056	1.16395	0.877785	0.0570555	1.00504	0.877777	0.0570561	0.881792	0.877786	0.0570564	0.781383	0.877791	0.0570592	0.694237	0.877834
0.0550674	2.12231	0.847191	0.0550678	1.66666	0.847197	0.0550656	1.35754	0.847163	0.0550661	1.14366	0.847171	0.0550657	0.989185	0.847165	0.0550662	0.867238	0.847172	0.0550664	0.771089	0.847175	0.0550688	0.678306	0.847212
0.0530773	2.06472	0.816574	0.0530778	1.62093	0.816582	0.0530757	1.32461	0.816549	0.053076	1.11612	0.816554	0.0530756	0.965139	0.816548	0.053076	0.846545	0.816554	0.0530762	0.754786	0.816557	0.0530784	0.659967	0.816591
0.0510502	1.99995	0.785388	0.0510508	1.56922	0.785397	0.0510486	1.28591	0.785363	0.051049	1.08315	0.785369	0.0510486	0.935855	0.785363	0.051049	0.823452	0.785369	0.0510491	0.734167	0.785371	0.051051	0.640797	0.7854
0.0490231	1.93022	0.754202	0.0490237	1.51416	0.754211	0.0490215	1.24283	0.754177	0.0490218	1.04787	0.754182	0.0490214	0.904967	0.754175	0.0490217	0.797513	0.75418	0.0490218	0.712039	0.754182	0.0490236	0.618135	0.754209
0.0469958	1.85668	0.723012	0.0469972	1.4562	0.723034	0.0469945	1.19731	0.722992	0.0469947	1.00911	0.722995	0.0469943	0.872564	0.722989	0.0469945	0.768249	0.722992	0.0469947	0.687054	0.722995	0.0469961	0.593828	0.723017
0.045083	1.78458	0.693585	0.0450845	1.39897	0.693608	0.0450816	1.15229	0.693563	0.0450819	0.970879	0.693568	0.0450814	0.839852	0.69356	0.0450817	0.73943	0.693565	0.0450818	0.661148	0.693566	0.045083	0.568814	0.693585
0.04317	1.71005	0.664154	0.0431718	1.33974	0.664182	0.0431687	1.10507	0.664134	0.0431692	0.930911	0.664142	0.0431687	0.805022	0.664134	0.0431689	0.708797	0.664137	0.043169	0.633443	0.664138	0.0431698	0.543489	0.664151
0.0412572	1.63329	0.634726	0.0412591	1.27901	0.634755	0.041256	1.05734	0.634708	0.0412565	0.889753	0.634715	0.0412561	0.769279	0.634709	0.0412562	0.678383	0.634711	0.0412563	0.605285	0.634712	0.0412566	0.520522	0.634717
0.0392494	1.55072	0.603837	0.0392513	1.2137	0.603866	0.0392482	1.00585	0.603818	0.0392489	0.845877	0.603829	0.0392484	0.730429	0.603822	0.0392485	0.646655	0.603823	0.0392486	0.575772	0.603825	0.0392489	0.495637	0.603829
0.0372419	1.46677	0.572952	0.0372438	1.14712	0.572982	0.0372408	0.95198	0.572935	0.0372416	0.800084	0.572948	0.0372412	0.690473	0.572942	0.0372412	0.612265	0.572942	0.0372412	0.544676	0.572942	0.0372411	0.470473	0.57294
0.0352517	1.38168	0.542334	0.0352533	1.07975	0.542358	0.0352507	0.897118	0.542318	0.0352517	0.754393	0.542334	0.0352513	0.651446	0.542328	0.0352512	0.576209	0.542326	0.0352512	0.513261	0.542326	0.0352511	0.444252	0.542325
0.0332614	1.29486	0.511714	0.0332628	1.01136	0.511735	0.0332606	0.84063	0.511702	0.0332612	0.708039	0.511711	0.0332609	0.611132	0.511706	0.0332609	0.539452	0.511706	0.0348159	0.506045	0.535629	0.033261	0.415726	0.511708
0.0312711	1.20649	0.481094	0.0312717	0.941422	0.481103	0.0312704	0.782958	0.481083	0.0312707	0.658882	0.481088	0.0312705	0.566744	0.481085	0.0312705	0.500683	0.481085	0.0332609	0.480056	0.511706	0.031271	0.387105	0.481092
0.0293137	1.11882	0.45098	0.0293142	0.871917	0.450988	0.0293131	0.724446	0.450971	0.0293133	0.60887	0.450974	0.0293131	0.52088	0.450971	0.0293132	0.458196	0.450972	0.0312706	0.445026	0.481086	0.029314	0.350834	0.450985
0.0273562	0.906332	0.420865	0.0273563	0.708924	0.420866	0.0273557	0.600042	0.420857	0.0273557	0.502802	0.420857	0.0273556	0.433958	0.420855	0.0273558	0.38035	0.420858	0.0293134	0.406102	0.450975	0.027357	0.294111	0.420877
0.0253979	0	0.390737	0.0253978	0	0.390735	0.0253978	0	0.390735	0.0253973	0	0.390728	0.0253973	0	0.390728	0.0253976	0	0.390732	0.027356	0.336434	0.420862	0.0254	0	0.390769

## Sheet: 40
z=0.6			z=0.8			z=1			z=1.2			z=1.4			z=1.6			z=1.8			z=2
r(m)	tangential velocity(m/s)	dimensionless radius	r(m)	tangential velocity(m/s)	dimensionless radius	r(m)	tangential velocity(m/s)	dimensionless radius	r(m)	tangential velocity(m/s)	dimensionless radius	r(m)	tangential velocity(m/s)	dimensionless radius	r(m)	tangential velocity(m/s)	dimensionless radius	r(m)	tangential velocity(m/s)	dimensionless radius	r(m)	tangential velocity(m/s)	dimensionless radius
0.0649938	0	0.999905	0.0649933	0	0.999897	0.0649928	0	0.999889	0.0649935	0	0.9999	0.0649934	0	0.999898	0.0649941	0	0.999909	0.0649947	0	0.999918	0.065	0	1
0.0630156	2.14626	0.969471	0.0630154	1.59875	0.969468	0.0630143	1.29359	0.969451	0.0630148	1.07055	0.969458	0.0630147	0.904444	0.969457	0.0630153	0.781937	0.969466	0.0630158	0.674675	0.969474	0.0630201	0.613547	0.96954
0.0610373	2.30635	0.939035	0.0610372	1.73623	0.939034	0.0610356	1.40816	0.939009	0.061036	1.17079	0.939015	0.0610358	0.998693	0.939012	0.0610364	0.860694	0.939022	0.0610369	0.758868	0.939029	0.06104	0.674508	0.939077
0.0590476	2.27677	0.908425	0.0590477	1.72977	0.908426	0.0590457	1.40661	0.908395	0.059046	1.17687	0.9084	0.0590457	1.00702	0.908395	0.0590463	0.877712	0.908405	0.0590467	0.781735	0.908411	0.0590496	0.690552	0.908455
0.0570579	2.23099	0.877814	0.0570582	1.70714	0.877818	0.0570558	1.38905	0.877782	0.057056	1.16665	0.877785	0.0570555	0.999233	0.877777	0.0570561	0.876429	0.877786	0.0570564	0.781728	0.877791	0.0570592	0.687039	0.877834
0.0550674	2.17404	0.847191	0.0550678	1.67255	0.847197	0.0550656	1.36106	0.847163	0.0550661	1.14498	0.847171	0.0550657	0.984059	0.847165	0.0550662	0.863034	0.847172	0.0550664	0.77079	0.847175	0.0550688	0.674966	0.847212
0.0530773	2.10954	0.816574	0.0530778	1.63012	0.816582	0.0530757	1.32659	0.816549	0.053076	1.11765	0.816554	0.0530756	0.961537	0.816548	0.053076	0.842136	0.816554	0.0530762	0.753333	0.816557	0.0530784	0.65962	0.816591
0.0510502	2.0383	0.785388	0.0510508	1.58012	0.785397	0.0510486	1.28625	0.785363	0.051049	1.08641	0.785369	0.0510486	0.933259	0.785363	0.051049	0.817346	0.785369	0.0510491	0.731032	0.785371	0.051051	0.637317	0.7854
0.0490231	1.96295	0.754202	0.0490237	1.52618	0.754211	0.0490215	1.24176	0.754177	0.0490218	1.05043	0.754182	0.0490214	0.902353	0.754175	0.0490217	0.791455	0.75418	0.0490218	0.706684	0.754182	0.0490236	0.614142	0.754209
0.0469958	1.88454	0.723012	0.0469972	1.46916	0.723034	0.0469945	1.19476	0.722992	0.0469947	1.01064	0.722995	0.0469943	0.869454	0.722989	0.0469945	0.763803	0.722992	0.0469947	0.680492	0.722995	0.0469961	0.591343	0.723017
0.045083	1.80791	0.693585	0.0450845	1.4123	0.693608	0.0450816	1.14897	0.693563	0.0450819	0.971976	0.693568	0.0450814	0.837468	0.69356	0.0450817	0.735968	0.693565	0.0450818	0.655556	0.693566	0.045083	0.567228	0.693585
0.04317	1.72955	0.664154	0.0431718	1.3544	0.664182	0.0431687	1.10107	0.664134	0.0431692	0.932624	0.664142	0.0431687	0.804058	0.664134	0.0431689	0.706763	0.664137	0.043169	0.628892	0.664138	0.0431698	0.542675	0.664151
0.0412572	1.64975	0.634726	0.0412591	1.2951	0.634755	0.041256	1.05157	0.634708	0.0412565	0.892394	0.634715	0.0412561	0.768827	0.634709	0.0412562	0.675286	0.634711	0.0412563	0.602143	0.634712	0.0412566	0.519392	0.634717
0.0392494	1.5645	0.603837	0.0392513	1.23101	0.603866	0.0392482	0.998716	0.603818	0.0392489	0.847417	0.603829	0.0392484	0.730202	0.603822	0.0392485	0.642002	0.603823	0.0392486	0.573512	0.603825	0.0392489	0.49434	0.603829
0.0372419	1.47816	0.572952	0.0372438	1.16559	0.572982	0.0372408	0.944427	0.572935	0.0372416	0.800767	0.572948	0.0372412	0.69222	0.572942	0.0372412	0.608104	0.572942	0.0372412	0.542406	0.572942	0.0372411	0.467487	0.57294
0.0352517	1.39098	0.542334	0.0352533	1.09903	0.542358	0.0352507	0.889558	0.542318	0.0352517	0.754654	0.542334	0.0352513	0.653618	0.542328	0.0352512	0.573495	0.542326	0.0352512	0.509535	0.542326	0.0352511	0.440281	0.542325
0.0332614	1.3016	0.511714	0.0332628	1.03101	0.511735	0.0332606	0.832454	0.511702	0.0332612	0.707136	0.511711	0.0332609	0.611047	0.511706	0.0332609	0.537359	0.511706	0.0348159	0.502416	0.535629	0.033261	0.411492	0.511708
0.0312711	1.21047	0.481094	0.0312717	0.960371	0.481103	0.0312704	0.774033	0.481083	0.0312707	0.659098	0.481088	0.0312705	0.567821	0.481085	0.0312705	0.497232	0.481085	0.0332609	0.477309	0.511706	0.031271	0.380459	0.481092
0.0293137	1.11931	0.45098	0.0293142	0.889596	0.450988	0.0293131	0.716124	0.450971	0.0293133	0.610851	0.450974	0.0293131	0.523229	0.450971	0.0293132	0.455502	0.450972	0.0312706	0.440735	0.481086	0.029314	0.344432	0.450985
0.0273562	0.898425	0.420865	0.0273563	0.726922	0.420866	0.0273557	0.59415	0.420857	0.0273557	0.500938	0.420857	0.0273556	0.427039	0.420855	0.0273558	0.378172	0.420858	0.0293134	0.398787	0.450975	0.027357	0.290552	0.420877
0.0253979	0	0.390737	0.0253978	0	0.390735	0.0253978	0	0.390735	0.0253973	0	0.390728	0.0253973	0	0.390728	0.0253976	0	0.390732	0.027356	0.330451	0.420862	0.0254	0	0.390769
axial velocity
	0			0			0			0			0			0			0			0
	1.72092			1.58452			1.47455			1.42359			1.3712			1.3217			1.28347			1.36234
	1.7136			1.60469			1.51643			1.4801			1.43995			1.40461			1.37721			1.44076
	1.67576			1.58398			1.50941			1.4822			1.45143			1.42741			1.40868			1.46294
	1.62371			1.55077			1.49022			1.47047			1.44693			1.43114			1.41822			1.46351
	1.56426			1.51132			1.4648			1.45238			1.43531			1.42595			1.41757			1.45288
	1.5015			1.46938			1.43615			1.43046			1.42			1.4157			1.41092			1.43734
	1.43621			1.42507			1.40531			1.40657			1.40237			1.40289			1.40139			1.41894
	1.37046			1.37991			1.37367			1.38223			1.3834			1.38872			1.3908			1.39825
	1.30506			1.3349			1.34124			1.35697			1.36386			1.37305			1.37949			1.37627
	1.24416			1.29265			1.31011			1.33234			1.34483			1.35708			1.36721			1.35496
	1.18445			1.25062			1.27895			1.30738			1.32488			1.34022			1.35356			1.33166
	1.12634			1.20917			1.24789			1.28219			1.30433			1.32327			1.3386			1.30762
	1.06712			1.16646			1.21561			1.25521			1.28227			1.30538			1.32168			1.28217
	1.00994			1.12441			1.18329			1.22786			1.25934			1.28603			1.30396			1.25491
	0.95563			1.08339			1.15125			1.20021			1.23557			1.26477			1.28417			1.22496
	0.903974			1.04331			1.11936			1.17201			1.21017			1.24089			1.27907			1.19048
	0.856096			1.00502			1.08752			1.1429			1.18261			1.21289			1.26101			1.14807
	0.814688			0.970618			1.05745			1.11241			1.15204			1.17796			1.2325			1.09261
	0.684181			0.858747			0.958332			1.01846			1.06128			1.08656			1.19346			0.983981
	0			0			0			0			0			0			1.10077			0
																			0

## Sheet: 50
z=0.6			z=0.8			z=1			z=1.2			z=1.4			z=1.6			z=1.8			z=2
r(m)	tangential velocity(m/s)	dimensionless radius	r(m)	tangential velocity(m/s)	dimensionless radius	r(m)	tangential velocity(m/s)	dimensionless radius	r(m)	tangential velocity(m/s)	dimensionless radius	r(m)	tangential velocity(m/s)	dimensionless radius	r(m)	tangential velocity(m/s)	dimensionless radius	r(m)	tangential velocity(m/s)	dimensionless radius	r(m)	tangential velocity(m/s)	dimensionless radius
0.0649938	0	0.999905	0.0649933	0	0.999897	0.0649928	0	0.999889	0.0649935	0	0.9999	0.0649934	0	0.999898	0.0649941	0	0.999909	0.0649947	0	0.999918	0.065	0	1
0.0630156	2.14408	0.969471	0.0630154	1.58925	0.969468	0.0630143	1.29267	0.969451	0.0630148	1.07202	0.969458	0.0630147	0.90413	0.969457	0.0630153	0.785259	0.969466	0.0630158	0.674237	0.969474	0.0630201	0.613863	0.96954
0.0610373	2.30248	0.939035	0.0610372	1.7279	0.939034	0.0610356	1.40703	0.939009	0.061036	1.17034	0.939015	0.0610358	0.996808	0.939012	0.0610364	0.861703	0.939022	0.0610369	0.755503	0.939029	0.06104	0.67618	0.939077
0.0590476	2.27291	0.908425	0.0590477	1.72312	0.908426	0.0590457	1.40571	0.908395	0.059046	1.17486	0.9084	0.0590457	1.00802	0.908395	0.0590463	0.877093	0.908405	0.0590467	0.778563	0.908411	0.0590496	0.692288	0.908455
0.0570579	2.22781	0.877814	0.0570582	1.70133	0.877818	0.0570558	1.38799	0.877782	0.057056	1.16463	0.877785	0.0570555	1.00071	0.877777	0.0570561	0.873932	0.877786	0.0570564	0.779647	0.877791	0.0570592	0.686243	0.877834
0.0550674	2.1713	0.847191	0.0550678	1.66773	0.847197	0.0550656	1.36011	0.847163	0.0550661	1.14358	0.847171	0.0550657	0.983781	0.847165	0.0550662	0.857835	0.847172	0.0550664	0.767717	0.847175	0.0550688	0.67172	0.847212
0.0530773	2.10688	0.816574	0.0530778	1.62469	0.816582	0.0530757	1.32534	0.816549	0.053076	1.11509	0.816554	0.0530756	0.960181	0.816548	0.053076	0.838645	0.816554	0.0530762	0.751752	0.816557	0.0530784	0.656216	0.816591
0.0510502	2.03547	0.785388	0.0510508	1.57554	0.785397	0.0510486	1.28372	0.785363	0.051049	1.08204	0.785369	0.0510486	0.931646	0.785363	0.051049	0.816717	0.785369	0.0510491	0.730542	0.785371	0.051051	0.635606	0.7854
0.0490231	1.96048	0.754202	0.0490237	1.52277	0.754211	0.0490215	1.23887	0.754177	0.0490218	1.04448	0.754182	0.0490214	0.901057	0.754175	0.0490217	0.790024	0.75418	0.0490218	0.706956	0.754182	0.0490236	0.613685	0.754209
0.0469958	1.88283	0.723012	0.0469972	1.46633	0.723034	0.0469945	1.19265	0.722992	0.0469947	1.00458	0.722995	0.0469943	0.867658	0.722989	0.0469945	0.760715	0.722992	0.0469947	0.68188	0.722995	0.0469961	0.590573	0.723017
0.045083	1.80679	0.693585	0.0450845	1.41029	0.693608	0.0450816	1.14669	0.693563	0.0450819	0.966988	0.693568	0.0450814	0.833695	0.69356	0.0450817	0.732654	0.693565	0.0450818	0.655647	0.693566	0.045083	0.56594	0.693585
0.04317	1.72883	0.664154	0.0431718	1.35219	0.664182	0.0431687	1.09841	0.664134	0.0431692	0.928675	0.664142	0.0431687	0.800117	0.664134	0.0431689	0.702636	0.664137	0.043169	0.627775	0.664138	0.0431698	0.542013	0.664151
0.0412572	1.64931	0.634726	0.0412591	1.29229	0.634755	0.041256	1.04906	0.634708	0.0412565	0.889101	0.634715	0.0412561	0.765706	0.634709	0.0412562	0.67131	0.634711	0.0412563	0.600579	0.634712	0.0412566	0.518453	0.634717
0.0392494	1.56357	0.603837	0.0392513	1.22738	0.603866	0.0392482	0.995678	0.603818	0.0392489	0.844802	0.603829	0.0392484	0.727964	0.603822	0.0392485	0.638259	0.603823	0.0392486	0.572026	0.603825	0.0392489	0.49421	0.603829
0.0372419	1.47645	0.572952	0.0372438	1.16162	0.572982	0.0372408	0.940451	0.572935	0.0372416	0.798779	0.572948	0.0372412	0.6908	0.572942	0.0372412	0.604651	0.572942	0.0372412	0.540914	0.572942	0.0372411	0.468744	0.57294
0.0352517	1.38895	0.542334	0.0352533	1.0953	0.542358	0.0352507	0.884925	0.542318	0.0352517	0.753496	0.542334	0.0352513	0.651833	0.542328	0.0352512	0.570872	0.542326	0.0352512	0.508702	0.542326	0.0352511	0.440995	0.542325
0.0332614	1.29982	0.511714	0.0332628	1.02737	0.511735	0.0332606	0.82824	0.511702	0.0332612	0.705314	0.511711	0.0332609	0.608051	0.511706	0.0332609	0.532945	0.511706	0.0348159	0.501861	0.535629	0.033261	0.409971	0.511708
0.0312711	1.20918	0.481094	0.0312717	0.958395	0.481103	0.0312704	0.770348	0.481083	0.0312707	0.655169	0.481088	0.0312705	0.563738	0.481085	0.0312705	0.493763	0.481085	0.0332609	0.477207	0.511706	0.031271	0.378572	0.481092
0.0293137	1.11875	0.45098	0.0293142	0.890096	0.450988	0.0293131	0.712163	0.450971	0.0293133	0.60434	0.450974	0.0293131	0.518667	0.450971	0.0293132	0.447845	0.450972	0.0312706	0.441388	0.481086	0.029314	0.338174	0.450985
0.0273562	0.895775	0.420865	0.0273563	0.7261	0.420866	0.0273557	0.58761	0.420857	0.0273557	0.495619	0.420857	0.0273556	0.430759	0.420855	0.0273558	0.377188	0.420858	0.0293134	0.398144	0.450975	0.027357	0.279366	0.420877
0.0253979	0	0.390737	0.0253978	0	0.390735	0.0253978	0	0.390735	0.0253973	0	0.390728	0.0253973	0	0.390728	0.0253976	0	0.390732	0.027356	0.328207	0.420862	0.0254	0	0.390769
axial velocity
	0			0			0			0			0			0			0			0
	1.72315			1.58025			1.46775			1.42064			1.36469			1.31537			1.28211			1.35392
	1.71584			1.60084			1.51212			1.478			1.43427			1.3988			1.37518			1.43382
	1.67754			1.58003			1.50533			1.47975			1.44771			1.4227			1.40626			1.45923
	1.62532			1.54689			1.48609			1.46736			1.44472			1.42711			1.41624			1.46045
	1.56574			1.50786			1.46082			1.4491			1.4335			1.42173			1.41559			1.44966
	1.50262			1.46628			1.43256			1.42753			1.41824			1.41215			1.40921			1.43491
	1.4369			1.42248			1.40214			1.40357			1.40052			1.40006			1.39981			1.4171
	1.371			1.37786			1.3704			1.37862			1.38166			1.38564			1.38913			1.39658
	1.30547			1.33287			1.33758			1.35307			1.36206			1.3694			1.37685			1.37451
	1.24434			1.29047			1.30639			1.3286			1.34279			1.35305			1.36408			1.35289
	1.18427			1.24844			1.27541			1.30392			1.32284			1.33617			1.35087			1.3299
	1.1257			1.20689			1.24446			1.27925			1.30222			1.3193			1.33622			1.30525
	1.06606			1.16403			1.21184			1.25291			1.28034			1.30143			1.31941			1.27885
	1.00851			1.12218			1.17924			1.22588			1.25797			1.28192			1.30174			1.25155
	0.953791			1.08148			1.14704			1.19827			1.2349			1.26062			1.28236			1.22215
	0.901759			1.04131			1.11509			1.17			1.20994			1.23679			1.27739			1.18901
	0.853511			1.00316			1.08338			1.14092			1.18187			1.20835			1.25983			1.14693
	0.811757			0.969377			1.05315			1.11095			1.15036			1.17363			1.23123			1.09011
	0.681911			0.857644			0.955935			1.01686			1.0609			1.0834			1.19268			0.981704
	0			0			0			0			0			0			1.09843			0
																			0
