# Supplementary material for: Optimization of Operation Parameters for Helical Flow Cleanout with Supercritical CO2 in Horizontal Wells Using Back-Propagation Artificial Neural Network
Source: PLoS One. 2016 Jun 1;11(6):e0156358. doi: 10.1371/journal.pone.0156358 (PMC4889083; doi:10.1371/journal.pone.0156358)
Supplement: S2 Dataset — (XLS) [file pone.0156358.s002.xls]

## Sheet: 333
z=0.6			z=0.8			z=1			z=1.2			z=1.4			z=1.6			z=1.8			z=2
r(m)	tangential velocity(m/s)	dimensionless radius	r(m)	tangential velocity(m/s)	dimensionless radius	r(m)	tangential velocity(m/s)	dimensionless radius	r(m)	tangential velocity(m/s)	dimensionless radius	r(m)	tangential velocity(m/s)	dimensionless radius	r(m)	tangential velocity(m/s)	dimensionless radius	r(m)	tangential velocity(m/s)	dimensionless radius	r(m)	tangential velocity(m/s)	dimensionless radius
0.0649938	0	0.999905	0.0649933	0	0.999897	0.0649928	0	0.999889	0.0649935	0	0.9999	0.0649935	0	0.9999	0.0649941	0	0.999909	0.0649947	0	0.999918	0.065	0	1
0.0630156	1.90618	0.969471	0.0630154	1.47272	0.969468	0.0630143	1.16368	0.969451	0.0630148	0.9609	0.969458	0.0630147	0.81522	0.969457	0.0630153	0.699448	0.969466	0.0630158	0.614986	0.969474	0.0630201	0.553374	0.96954
0.0610373	2.06364	0.939035	0.0610372	1.59837	0.939034	0.0610356	1.27143	0.939009	0.061036	1.05565	0.939015	0.0610358	0.898081	0.939012	0.0610364	0.775516	0.939022	0.0610369	0.682058	0.939029	0.06104	0.608406	0.939077
0.0590476	2.04544	0.908425	0.0590477	1.58945	0.908426	0.0590457	1.27255	0.908395	0.059046	1.06253	0.9084	0.0590457	0.908956	0.908395	0.0590463	0.790413	0.908405	0.0590467	0.699705	0.908411	0.0590496	0.62212	0.908455
0.0570579	2.01181	0.877814	0.0570582	1.56516	0.877818	0.0570558	1.2585	0.877782	0.057056	1.05288	0.877785	0.0570555	0.903868	0.877777	0.0570561	0.790791	0.877786	0.0570564	0.700373	0.877791	0.0570592	0.618949	0.877834
0.0550674	1.96741	0.847191	0.0550678	1.53049	0.847197	0.0550656	1.23531	0.847163	0.0550661	1.03372	0.847171	0.0550657	0.889513	0.847165	0.0550662	0.779754	0.847172	0.0550664	0.690205	0.847175	0.0550688	0.606913	0.847212
0.0530773	1.91483	0.816574	0.0530778	1.48858	0.816582	0.0530757	1.20599	0.816549	0.053076	1.00942	0.816554	0.0530756	0.868459	0.816548	0.053076	0.760965	0.816554	0.0530762	0.675424	0.816557	0.0530784	0.591686	0.816591
0.0510502	1.8547	0.785388	0.0510508	1.44115	0.785397	0.0510486	1.17032	0.785363	0.051049	0.980508	0.785369	0.0510486	0.843197	0.785363	0.051049	0.739342	0.785369	0.0510491	0.657371	0.785371	0.051051	0.57407	0.7854
0.0490231	1.78987	0.754202	0.0490237	1.39058	0.754211	0.0490215	1.13046	0.754177	0.0490218	0.947839	0.754182	0.0490214	0.815612	0.754175	0.0490217	0.716194	0.75418	0.0490218	0.63703	0.754182	0.0490236	0.553226	0.754209
0.0469958	1.72153	0.723012	0.0469972	1.33658	0.723034	0.0469945	1.08891	0.722992	0.0469947	0.912652	0.722995	0.0469943	0.786339	0.722989	0.0469945	0.690737	0.722992	0.0469947	0.614918	0.722995	0.0469961	0.530786	0.723017
0.045083	1.65453	0.693585	0.0450845	1.28378	0.693608	0.0450816	1.04812	0.693563	0.0450819	0.878793	0.693568	0.0450814	0.757265	0.69356	0.0450817	0.665218	0.693565	0.0450818	0.592244	0.693566	0.045083	0.508347	0.693585
0.04317	1.58534	0.664154	0.0431718	1.22979	0.664182	0.0431687	1.00559	0.664134	0.0431692	0.843172	0.664142	0.0431687	0.726193	0.664134	0.0431689	0.637937	0.664137	0.043169	0.567288	0.664138	0.0431698	0.486778	0.664151
0.0412572	1.51397	0.634726	0.0412591	1.17435	0.634755	0.041256	0.962292	0.634708	0.0412565	0.806223	0.634715	0.0412561	0.69425	0.634709	0.0412562	0.609985	0.634711	0.0412563	0.541754	0.634712	0.0412566	0.465953	0.634717
0.0392494	1.43753	0.603837	0.0392513	1.11455	0.603866	0.0392482	0.915602	0.603818	0.0392489	0.766786	0.603829	0.0392484	0.660138	0.603822	0.0392485	0.580201	0.603823	0.0392486	0.515183	0.603825	0.0392489	0.442061	0.603829
0.0372419	1.35976	0.572952	0.0372438	1.05335	0.572982	0.0372408	0.866647	0.572935	0.0372416	0.726129	0.572948	0.0372412	0.62507	0.572942	0.0372412	0.549727	0.572942	0.0372412	0.48752	0.572942	0.0372411	0.418808	0.57294
0.0352517	1.28086	0.542334	0.0352533	0.99144	0.542358	0.0352507	0.816684	0.542318	0.0352517	0.68519	0.542334	0.0352513	0.589713	0.542328	0.0352512	0.517544	0.542326	0.0352512	0.458644	0.542326	0.0352511	0.394724	0.542325
0.0332614	1.20067	0.511714	0.0332628	0.928239	0.511735	0.0332606	0.765563	0.511702	0.0332612	0.643272	0.511711	0.0332609	0.552308	0.511706	0.0332609	0.483476	0.511706	0.0348159	0.45175	0.535629	0.033261	0.366182	0.511708
0.0312711	1.11902	0.481094	0.0312717	0.863868	0.481103	0.0312704	0.712847	0.481083	0.0312707	0.598606	0.481088	0.0312705	0.511624	0.481085	0.0312705	0.448193	0.481085	0.0332609	0.427122	0.511706	0.031271	0.337509	0.481092
0.0293137	1.03788	0.45098	0.0293142	0.799889	0.450988	0.0293131	0.659232	0.450971	0.0293133	0.553384	0.450974	0.0293131	0.472323	0.450971	0.0293132	0.410691	0.450972	0.0312706	0.394977	0.481086	0.029314	0.310943	0.450985
0.0273562	0.841531	0.420865	0.0273563	0.648637	0.420866	0.0273557	0.542361	0.420857	0.0273557	0.454826	0.420857	0.0273556	0.395462	0.420855	0.0273558	0.341663	0.420858	0.0293134	0.361733	0.450975	0.027357	0.257997	0.420877
0.0253979	0	0.390737	0.0253978	0	0.390735	0.0253978	0	0.390735	0.0253973	0	0.390728	0.0253973	0	0.390728	0.0253976	0	0.390732	0.027356	0.303274	0.420862	0.0254	0	0.390769
axial velocity
	0			0			0			0			0			0			0			0
	1.53173			1.3955			1.32074			1.2452			1.20201			1.16083			1.12357			1.1883
	1.5235			1.41451			1.356			1.29613			1.26377			1.23274			1.20501			1.25887
	1.48938			1.39559			1.34765			1.29909			1.27419			1.25203			1.23303			1.27896
	1.44267			1.3656			1.32808			1.28954			1.27111			1.25408			1.24245			1.27957
	1.38946			1.32997			1.30327			1.27359			1.26109			1.2493			1.24199			1.27096
	1.3332			1.29187			1.27587			1.25429			1.24723			1.24138			1.23621			1.2571
	1.2743			1.25192			1.24669			1.23323			1.23147			1.23009			1.22803			1.24052
	1.21511			1.21142			1.21679			1.21148			1.21442			1.21699			1.21819			1.22139
	1.15636			1.17055			1.18636			1.18941			1.19631			1.20252			1.20693			1.20031
	1.1016			1.13194			1.15747			1.16809			1.17893			1.18814			1.1954			1.18051
	1.04772			1.09376			1.12847			1.14618			1.16105			1.17321			1.18303			1.15994
	0.994914			1.05615			1.09979			1.12361			1.14227			1.15778			1.16973			1.13796
	0.941105			1.01737			1.06994			1.09936			1.1218			1.1409			1.1549			1.11423
	0.889096			0.979522			1.04012			1.0749			1.10083			1.12271			1.13878			1.08929
	0.839495			0.943056			1.01084			1.05063			1.07944			1.1035			1.12046			1.06256
	0.792387			0.907636			0.981615			1.02596			1.0565			1.0821			1.11591			1.03262
	0.748696			0.873813			0.952574			1.00019			1.03176			1.05708			1.09955			0.995541
	0.711117			0.843372			0.925198			0.97382			1.00391			1.02721			1.07408			0.944178
	0.59166			0.743762			0.835019			0.889915			0.923063			0.946608			1.0404			0.847092
	0			0			0			0			0			0			0.957649			0
																			0

## Sheet: 353
z=0.6			z=0.8			z=1			z=1.2			z=1.4			z=1.6			z=1.8			z=2
r(m)	tangential velocity(m/s)	dimensionless radius	r(m)	tangential velocity(m/s)	dimensionless radius	r(m)	tangential velocity(m/s)	dimensionless radius	r(m)	tangential velocity(m/s)	dimensionless radius	r(m)	tangential velocity(m/s)	dimensionless radius	r(m)	tangential velocity(m/s)	dimensionless radius	r(m)	tangential velocity(m/s)	dimensionless radius	r(m)	tangential velocity(m/s)	dimensionless radius
0.0649938	0	0.999905	0.0649933	0	0.999897	0.0649928	0	0.999889	0.0649935	0	0.9999	0.0649935	0	0.9999	0.0649941	0	0.999909	0.0649947	0	0.999918	0.065	0	1
0.0630156	1.98319	0.969471	0.0630154	1.53953	0.969468	0.0630143	1.22467	0.969451	0.0630148	1.0107	0.969458	0.0630147	0.865744	0.969457	0.0630153	0.746273	0.969466	0.0630158	0.641848	0.969474	0.0630201	0.582046	0.96954
0.0610373	2.14451	0.939035	0.0610372	1.67013	0.939034	0.0610356	1.33624	0.939009	0.061036	1.10897	0.939015	0.0610358	0.951494	0.939012	0.0610364	0.824134	0.939022	0.0610369	0.719019	0.939029	0.06104	0.641853	0.939077
0.0590476	2.12461	0.908425	0.0590477	1.65976	0.908426	0.0590457	1.33619	0.908395	0.059046	1.11683	0.9084	0.0590457	0.960927	0.908395	0.0590463	0.837432	0.908405	0.0590467	0.739707	0.908411	0.0590496	0.658848	0.908455
0.0570579	2.08931	0.877814	0.0570582	1.63437	0.877818	0.0570558	1.32141	0.877782	0.057056	1.10781	0.877785	0.0570555	0.953495	0.877777	0.0570561	0.834842	0.877786	0.0570564	0.740668	0.877791	0.0570592	0.657413	0.877834
0.0550674	2.04305	0.847191	0.0550678	1.59801	0.847197	0.0550656	1.29679	0.847163	0.0550661	1.08837	0.847171	0.0550657	0.937156	0.847165	0.0550662	0.821207	0.847172	0.0550664	0.731226	0.847175	0.0550688	0.644272	0.847212
0.0530773	1.98846	0.816574	0.0530778	1.55421	0.816582	0.0530757	1.26541	0.816549	0.053076	1.06247	0.816554	0.0530756	0.91487	0.816548	0.053076	0.802219	0.816554	0.0530762	0.716685	0.816557	0.0530784	0.627242	0.816591
0.0510502	1.92617	0.785388	0.0510508	1.50481	0.785397	0.0510486	1.2279	0.785363	0.051049	1.03164	0.785369	0.0510486	0.888026	0.785363	0.051049	0.780137	0.785369	0.0510491	0.697367	0.785371	0.051051	0.608363	0.7854
0.0490231	1.85881	0.754202	0.0490237	1.45175	0.754211	0.0490215	1.18693	0.754177	0.0490218	0.997668	0.754182	0.0490214	0.858548	0.754175	0.0490217	0.755171	0.75418	0.0490218	0.675995	0.754182	0.0490236	0.586294	0.754209
0.0469958	1.78814	0.723012	0.0469972	1.39581	0.723034	0.0469945	1.14334	0.722992	0.0469947	0.960944	0.722995	0.0469943	0.826705	0.722989	0.0469945	0.727715	0.722992	0.0469947	0.652242	0.722995	0.0469961	0.562555	0.723017
0.045083	1.71862	0.693585	0.0450845	1.34066	0.693608	0.0450816	1.10023	0.693563	0.0450819	0.9247	0.693568	0.0450814	0.796176	0.69356	0.0450817	0.699983	0.693565	0.0450818	0.627663	0.693566	0.045083	0.538658	0.693585
0.04317	1.64669	0.664154	0.0431718	1.28401	0.664182	0.0431687	1.05544	0.664134	0.0431692	0.887477	0.664142	0.0431687	0.764648	0.664134	0.0431689	0.670702	0.664137	0.043169	0.600854	0.664138	0.0431698	0.515083	0.664151
0.0412572	1.57282	0.634726	0.0412591	1.22653	0.634755	0.041256	1.00974	0.634708	0.0412565	0.849126	0.634715	0.0412561	0.730822	0.634709	0.0412562	0.641006	0.634711	0.0412563	0.573449	0.634712	0.0412566	0.493297	0.634717
0.0392494	1.49309	0.603837	0.0392513	1.16479	0.603866	0.0392482	0.960917	0.603818	0.0392489	0.807134	0.603829	0.0392484	0.693147	0.603822	0.0392485	0.609665	0.603823	0.0392486	0.544822	0.603825	0.0392489	0.469474	0.603829
0.0372419	1.41224	0.572952	0.0372438	1.10127	0.572982	0.0372408	0.910601	0.572935	0.0372416	0.763273	0.572948	0.0372412	0.654317	0.572942	0.0372412	0.577355	0.572942	0.0372412	0.514988	0.572942	0.0372411	0.445624	0.57294
0.0352517	1.33095	0.542334	0.0352533	1.03687	0.542358	0.0352507	0.858889	0.542318	0.0352517	0.719359	0.542334	0.0352513	0.61608	0.542328	0.0352512	0.542633	0.542326	0.0352512	0.484965	0.542326	0.0352511	0.41953	0.542325
0.0332614	1.24782	0.511714	0.0332628	0.971725	0.511735	0.0332606	0.805266	0.511702	0.0332612	0.675106	0.511711	0.0332609	0.57717	0.511706	0.0332609	0.506874	0.511706	0.0348159	0.477736	0.535629	0.033261	0.390217	0.511708
0.0312711	1.16331	0.481094	0.0312717	0.904717	0.481103	0.0312704	0.749979	0.481083	0.0312707	0.628232	0.481088	0.0312705	0.535145	0.481085	0.0312705	0.46924	0.481085	0.0332609	0.451917	0.511706	0.031271	0.359384	0.481092
0.0293137	1.07957	0.45098	0.0293142	0.837764	0.450988	0.0293131	0.694048	0.450971	0.0293133	0.580854	0.450974	0.0293131	0.492679	0.450971	0.0293132	0.428725	0.450972	0.0312706	0.419024	0.481086	0.029314	0.324977	0.450985
0.0273562	0.87547	0.420865	0.0273563	0.680862	0.420866	0.0273557	0.572481	0.420857	0.0273557	0.475888	0.420857	0.0273556	0.410381	0.420855	0.0273558	0.356582	0.420858	0.0293134	0.382568	0.450975	0.027357	0.27609	0.420877
0.0253979	0	0.390737	0.0253978	0	0.390735	0.0253978	0	0.390735	0.0253973	0	0.390728	0.0253973	0	0.390728	0.0253976	0	0.390732	0.027356	0.319641	0.420862	0.0254	0	0.390769
axial velocity
	0			0			0			0			0			0			0			0
	1.61007			1.47592			1.40392			1.3272			1.28391			1.24167			1.20365			1.27212
	1.60383			1.49741			1.44175			1.38158			1.34905			1.31767			1.28934			1.34762
	1.56952			1.47867			1.43363			1.38536			1.36			1.33798			1.3195			1.36946
	1.52211			1.44837			1.4136			1.37558			1.35636			1.34027			1.33013			1.36985
	1.46795			1.41215			1.38801			1.35888			1.34577			1.33464			1.32989			1.36064
	1.41067			1.37324			1.35952			1.33879			1.33139			1.32591			1.32382			1.34629
	1.35062			1.33237			1.32911			1.31674			1.31478			1.31413			1.31539			1.32872
	1.2902			1.29081			1.298			1.29375			1.29657			1.30029			1.30496			1.30857
	1.23023			1.24881			1.26643			1.27043			1.27722			1.28511			1.29283			1.28647
	1.17423			1.20911			1.2365			1.24812			1.25878			1.27001			1.28048			1.26565
	1.11899			1.16986			1.20643			1.22533			1.23995			1.25435			1.2673			1.24402
	1.06484			1.13117			1.17653			1.20194			1.22027			1.23811			1.25312			1.22103
	1.00972			1.09117			1.14528			1.17673			1.19884			1.2203			1.23736			1.19604
	0.956388			1.05196			1.11415			1.15125			1.17676			1.20107			1.22022			1.16955
	0.905461			1.01396			1.0837			1.12573			1.15411			1.18089			1.20065			1.14104
	0.85699			0.976954			1.05329			1.09946			1.12996			1.15845			1.1958			1.10897
	0.811876			0.941529			1.02305			1.072			1.10384			1.13188			1.17848			1.06952
	0.772977			0.90974			0.994454			1.04407			1.07444			1.09997			1.15195			1.01531
	0.648475			0.805546			0.899415			0.955115			0.988768			1.01446			1.11657			0.911897
	0			0			0			0			0			0			1.02961			0
																			0

## Sheet: 373
z=0.6			z=0.8			z=1			z=1.2			z=1.4			z=1.6			z=1.8			z=2
r(m)	tangential velocity(m/s)	dimensionless radius	r(m)	tangential velocity(m/s)	dimensionless radius	r(m)	tangential velocity(m/s)	dimensionless radius	r(m)	tangential velocity(m/s)	dimensionless radius	r(m)	tangential velocity(m/s)	dimensionless radius	r(m)	tangential velocity(m/s)	dimensionless radius	r(m)	tangential velocity(m/s)	dimensionless radius	r(m)	tangential velocity(m/s)	dimensionless radius
0.0649938	0	0.999905	0.0649933	0	0.999897	0.0649928	0	0.999889	0.0649935	0	0.9999	0.0649934	0	0.999898	0.0649941	0	0.999909	0.0649947	0	0.999918	0.065	0	1
0.0630156	2.06257	0.969471	0.0630154	1.60496	0.969468	0.0630143	1.28091	0.969451	0.0630148	1.06572	0.969458	0.0630147	0.909726	0.969457	0.0630153	0.785011	0.969466	0.0630158	0.682116	0.969474	0.0630201	0.620105	0.96954
0.0610373	2.2301	0.939035	0.0610372	1.74066	0.939034	0.0610356	1.39687	0.939009	0.061036	1.16739	0.939015	0.0610358	1.00196	0.939012	0.0610364	0.869276	0.939022	0.0610369	0.759824	0.939029	0.06104	0.679966	0.939077
0.0590476	2.2091	0.908425	0.0590477	1.72966	0.908426	0.0590457	1.39864	0.908395	0.059046	1.17374	0.9084	0.0590457	1.01227	0.908395	0.0590463	0.884199	0.908405	0.0590467	0.780738	0.908411	0.0590496	0.696911	0.908455
0.0570579	2.17152	0.877814	0.0570582	1.70376	0.877818	0.0570558	1.38377	0.877782	0.057056	1.16395	0.877785	0.0570555	1.00504	0.877777	0.0570561	0.881792	0.877786	0.0570564	0.781383	0.877791	0.0570592	0.694237	0.877834
0.0550674	2.12231	0.847191	0.0550678	1.66666	0.847197	0.0550656	1.35754	0.847163	0.0550661	1.14366	0.847171	0.0550657	0.989185	0.847165	0.0550662	0.867238	0.847172	0.0550664	0.771089	0.847175	0.0550688	0.678306	0.847212
0.0530773	2.06472	0.816574	0.0530778	1.62093	0.816582	0.0530757	1.32461	0.816549	0.053076	1.11612	0.816554	0.0530756	0.965139	0.816548	0.053076	0.846545	0.816554	0.0530762	0.754786	0.816557	0.0530784	0.659967	0.816591
0.0510502	1.99995	0.785388	0.0510508	1.56922	0.785397	0.0510486	1.28591	0.785363	0.051049	1.08315	0.785369	0.0510486	0.935855	0.785363	0.051049	0.823452	0.785369	0.0510491	0.734167	0.785371	0.051051	0.640797	0.7854
0.0490231	1.93022	0.754202	0.0490237	1.51416	0.754211	0.0490215	1.24283	0.754177	0.0490218	1.04787	0.754182	0.0490214	0.904967	0.754175	0.0490217	0.797513	0.75418	0.0490218	0.712039	0.754182	0.0490236	0.618135	0.754209
0.0469958	1.85668	0.723012	0.0469972	1.4562	0.723034	0.0469945	1.19731	0.722992	0.0469947	1.00911	0.722995	0.0469943	0.872564	0.722989	0.0469945	0.768249	0.722992	0.0469947	0.687054	0.722995	0.0469961	0.593828	0.723017
0.045083	1.78458	0.693585	0.0450845	1.39897	0.693608	0.0450816	1.15229	0.693563	0.0450819	0.970879	0.693568	0.0450814	0.839852	0.69356	0.0450817	0.73943	0.693565	0.0450818	0.661148	0.693566	0.045083	0.568814	0.693585
0.04317	1.71005	0.664154	0.0431718	1.33974	0.664182	0.0431687	1.10507	0.664134	0.0431692	0.930911	0.664142	0.0431687	0.805022	0.664134	0.0431689	0.708797	0.664137	0.043169	0.633443	0.664138	0.0431698	0.543489	0.664151
0.0412572	1.63329	0.634726	0.0412591	1.27901	0.634755	0.041256	1.05734	0.634708	0.0412565	0.889753	0.634715	0.0412561	0.769279	0.634709	0.0412562	0.678383	0.634711	0.0412563	0.605285	0.634712	0.0412566	0.520522	0.634717
0.0392494	1.55072	0.603837	0.0392513	1.2137	0.603866	0.0392482	1.00585	0.603818	0.0392489	0.845877	0.603829	0.0392484	0.730429	0.603822	0.0392485	0.646655	0.603823	0.0392486	0.575772	0.603825	0.0392489	0.495637	0.603829
0.0372419	1.46677	0.572952	0.0372438	1.14712	0.572982	0.0372408	0.95198	0.572935	0.0372416	0.800084	0.572948	0.0372412	0.690473	0.572942	0.0372412	0.612265	0.572942	0.0372412	0.544676	0.572942	0.0372411	0.470473	0.57294
0.0352517	1.38168	0.542334	0.0352533	1.07975	0.542358	0.0352507	0.897118	0.542318	0.0352517	0.754393	0.542334	0.0352513	0.651446	0.542328	0.0352512	0.576209	0.542326	0.0352512	0.513261	0.542326	0.0352511	0.444252	0.542325
0.0332614	1.29486	0.511714	0.0332628	1.01136	0.511735	0.0332606	0.84063	0.511702	0.0332612	0.708039	0.511711	0.0332609	0.611132	0.511706	0.0332609	0.539452	0.511706	0.0348159	0.506045	0.535629	0.033261	0.415726	0.511708
0.0312711	1.20649	0.481094	0.0312717	0.941422	0.481103	0.0312704	0.782958	0.481083	0.0312707	0.658882	0.481088	0.0312705	0.566744	0.481085	0.0312705	0.500683	0.481085	0.0332609	0.480056	0.511706	0.031271	0.387105	0.481092
0.0293137	1.11882	0.45098	0.0293142	0.871917	0.450988	0.0293131	0.724446	0.450971	0.0293133	0.60887	0.450974	0.0293131	0.52088	0.450971	0.0293132	0.458196	0.450972	0.0312706	0.445026	0.481086	0.029314	0.350834	0.450985
0.0273562	0.906332	0.420865	0.0273563	0.708924	0.420866	0.0273557	0.600042	0.420857	0.0273557	0.502802	0.420857	0.0273556	0.433958	0.420855	0.0273558	0.38035	0.420858	0.0293134	0.406102	0.450975	0.027357	0.294111	0.420877
0.0253979	0	0.390737	0.0253978	0	0.390735	0.0253978	0	0.390735	0.0253973	0	0.390728	0.0253973	0	0.390728	0.0253976	0	0.390732	0.027356	0.336434	0.420862	0.0254	0	0.390769

## Sheet: 393
z=0.6			z=0.8			z=1			z=1.2			z=1.4			z=1.6			z=1.8			z=2
r(m)	tangential velocity(m/s)	dimensionless radius	r(m)	tangential velocity(m/s)	dimensionless radius	r(m)	tangential velocity(m/s)	dimensionless radius	r(m)	tangential velocity(m/s)	dimensionless radius	r(m)	tangential velocity(m/s)	dimensionless radius	r(m)	tangential velocity(m/s)	dimensionless radius	r(m)	tangential velocity(m/s)	dimensionless radius	r(m)	tangential velocity(m/s)	dimensionless radius
0.0649938	0	0.999905	0.0649933	0	0.999897	0.0649928	0	0.999889	0.0649935	0	0.9999	0.0649934	0	0.999898	0.0649941	0	0.999909	0.0649947	0	0.999918	0.065	0	1
0.0630156	2.1593	0.969471	0.0630154	1.68505	0.969468	0.0630143	1.35172	0.969451	0.0630148	1.12737	0.969458	0.0630147	0.956284	0.969457	0.0630153	0.827824	0.969466	0.0630158	0.727344	0.969474	0.0630201	0.660232	0.96954
0.0610373	2.33253	0.939035	0.0610372	1.82576	0.939034	0.0610356	1.47323	0.939009	0.061036	1.23637	0.939015	0.0610358	1.05424	0.939012	0.0610364	0.916519	0.939022	0.0610369	0.809939	0.939029	0.06104	0.72585	0.939077
0.0590476	2.30934	0.908425	0.0590477	1.81485	0.908426	0.0590457	1.47471	0.908395	0.059046	1.24153	0.9084	0.0590457	1.06834	0.908395	0.0590463	0.934508	0.908405	0.0590467	0.828715	0.908411	0.0590496	0.741128	0.908455
0.0570579	2.26949	0.877814	0.0570582	1.78775	0.877818	0.0570558	1.45839	0.877782	0.057056	1.22995	0.877785	0.0570555	1.06205	0.877777	0.0570561	0.934488	0.877786	0.0570564	0.830813	0.877791	0.0570592	0.738254	0.877834
0.0550674	2.2178	0.847191	0.0550678	1.74866	0.847197	0.0550656	1.4302	0.847163	0.0550661	1.20703	0.847171	0.0550657	1.04443	0.847165	0.0550662	0.919798	0.847172	0.0550664	0.821457	0.847175	0.0550688	0.72388	0.847212
0.0530773	2.15698	0.816574	0.0530778	1.70125	0.816582	0.0530757	1.39554	0.816549	0.053076	1.17754	0.816554	0.0530756	1.0195	0.816548	0.053076	0.89804	0.816554	0.0530762	0.803993	0.816557	0.0530784	0.705929	0.816591
0.0510502	2.08838	0.785388	0.0510508	1.64731	0.785397	0.0510486	1.3544	0.785363	0.051049	1.14344	0.785369	0.0510486	0.989632	0.785363	0.051049	0.871967	0.785369	0.0510491	0.781008	0.785371	0.051051	0.685077	0.7854
0.0490231	2.01511	0.754202	0.0490237	1.58945	0.754211	0.0490215	1.30893	0.754177	0.0490218	1.10525	0.754182	0.0490214	0.957826	0.754175	0.0490217	0.84447	0.75418	0.0490218	0.756635	0.754182	0.0490236	0.661866	0.754209
0.0469958	1.93804	0.723012	0.0469972	1.52883	0.723034	0.0469945	1.26037	0.722992	0.0469947	1.06362	0.722995	0.0469943	0.924012	0.722989	0.0469945	0.814547	0.722992	0.0469947	0.730183	0.722995	0.0469961	0.635112	0.723017
0.045083	1.86235	0.693585	0.0450845	1.46902	0.693608	0.0450816	1.21238	0.693563	0.0450819	1.0239	0.693568	0.0450814	0.889589	0.69356	0.0450817	0.784155	0.693565	0.0450818	0.702282	0.693566	0.045083	0.607611	0.693585
0.04317	1.78419	0.664154	0.0431718	1.40728	0.664182	0.0431687	1.16313	0.664134	0.0431692	0.983054	0.664142	0.0431687	0.854117	0.664134	0.0431689	0.751908	0.664137	0.043169	0.672767	0.664138	0.0431698	0.581333	0.664151
0.0412572	1.70391	0.634726	0.0412591	1.34458	0.634755	0.041256	1.11324	0.634708	0.0412565	0.940157	0.634715	0.0412561	0.817332	0.634709	0.0412562	0.718925	0.634711	0.0412563	0.642531	0.634712	0.0412566	0.555273	0.634717
0.0392494	1.61804	0.603837	0.0392513	1.27696	0.603866	0.0392482	1.05852	0.603818	0.0392489	0.894089	0.603829	0.0392484	0.776402	0.603822	0.0392485	0.684632	0.603823	0.0392486	0.610993	0.603825	0.0392489	0.527119	0.603829
0.0372419	1.53089	0.572952	0.0372438	1.20787	0.572982	0.0372408	1.00112	0.572935	0.0372416	0.84652	0.572948	0.0372412	0.734601	0.572942	0.0372412	0.648927	0.572942	0.0372412	0.578745	0.572942	0.0372411	0.499992	0.57294
0.0352517	1.44283	0.542334	0.0352533	1.13785	0.542358	0.0352507	0.943366	0.542318	0.0352517	0.797518	0.542334	0.0352513	0.692499	0.542328	0.0352512	0.61142	0.542326	0.0352512	0.545211	0.542326	0.0352511	0.47158	0.542325
0.0332614	1.3521	0.511714	0.0332628	1.06627	0.511735	0.0332606	0.884058	0.511702	0.0332612	0.747172	0.511711	0.0332609	0.648773	0.511706	0.0332609	0.572132	0.511706	0.0348159	0.537635	0.535629	0.033261	0.441767	0.511708
0.0312711	1.2596	0.481094	0.0312717	0.993185	0.481103	0.0312704	0.822936	0.481083	0.0312707	0.69569	0.481088	0.0312705	0.600966	0.481085	0.0312705	0.530692	0.481085	0.0332609	0.510719	0.511706	0.031271	0.409092	0.481092
0.0293137	1.16829	0.45098	0.0293142	0.91997	0.450988	0.0293131	0.760829	0.450971	0.0293133	0.642875	0.450974	0.0293131	0.552015	0.450971	0.0293132	0.488199	0.450972	0.0312706	0.471686	0.481086	0.029314	0.368521	0.450985
0.0273562	0.947091	0.420865	0.0273563	0.749925	0.420866	0.0273557	0.629646	0.420857	0.0273557	0.530687	0.420857	0.0273556	0.458323	0.420855	0.0273558	0.407501	0.420858	0.0293134	0.428879	0.450975	0.027357	0.307151	0.420877
0.0253979	0	0.390737	0.0253978	0	0.390735	0.0253978	0	0.390735	0.0253973	0	0.390728	0.0253973	0	0.390728	0.0253976	0	0.390732	0.027356	0.360781	0.420862	0.0254	0	0.390769
aixal velocity
	0			0			0			0			0			0			0			0
	1.78618			1.66315			1.59056			1.51799			1.47075			1.42465			1.38696			1.46741
	1.78413			1.68958			1.63481			1.57923			1.54486			1.51158			1.48446			1.5515
	1.74976			1.67081			1.627			1.5834			1.5578			1.53608			1.51861			1.57556
	1.70143			1.63925			1.6061			1.57248			1.55434			1.53997			1.53042			1.57649
	1.64564			1.60094			1.57884			1.55396			1.54312			1.53498			1.53041			1.56629
	1.58625			1.55971			1.54823			1.53198			1.52776			1.52613			1.52398			1.5498
	1.52377			1.51612			1.51546			1.50789			1.5098			1.51337			1.5147			1.52998
	1.46064			1.47163			1.48181			1.48273			1.49009			1.49811			1.50323			1.50764
	1.39775			1.42667			1.44765			1.45717			1.4692			1.48103			1.48977			1.48343
	1.33896			1.38411			1.41533			1.43261			1.44905			1.46396			1.476			1.46023
	1.28086			1.34187			1.38287			1.40745			1.42835			1.44633			1.46116			1.43597
	1.22375			1.30004			1.35047			1.38185			1.40668			1.42826			1.44529			1.41024
	1.16543			1.25671			1.31664			1.3543			1.38333			1.4086			1.42788			1.38269
	1.10888			1.21418			1.28278			1.32604			1.3591			1.38737			1.40894			1.35348
	1.05485			1.17301			1.24937			1.29775			1.33393			1.36479			1.38719			1.3217
	1.00335			1.13293			1.21601			1.26878			1.30692			1.33956			1.38174			1.28591
	0.955294			1.09446			1.18266			1.23823			1.27748			1.3099			1.36223			1.24183
	0.913741			1.05968			1.15071			1.20627			1.24428			1.27373			1.33178			1.18118
	0.778195			0.943635			1.04554			1.10611			1.14805			1.17699			1.29113			1.06447
	0			0			0			0			0			0			1.19154			0
																			0

## Sheet: 413
z=0.6			z=0.8			z=1			z=1.2			z=1.4			z=1.6			z=1.8			z=2
r(m)	tangential velocity(m/s)	dimensionless radius	r(m)	tangential velocity(m/s)	dimensionless radius	r(m)	tangential velocity(m/s)	dimensionless radius	r(m)	tangential velocity(m/s)	dimensionless radius	r(m)	tangential velocity(m/s)	dimensionless radius	r(m)	tangential velocity(m/s)	dimensionless radius	r(m)	tangential velocity(m/s)	dimensionless radius	r(m)	tangential velocity(m/s)	dimensionless radius
0.0649938	0	0.999905	0.0649933	0	0.999897	0.0649928	0	0.999889	0.0649935	0	0.9999	0.0649934	0	0.999898	0.0649941	0	0.999909	0.0649947	0	0.999918	0.065	0	1
0.0630156	2.24769	0.969471	0.0630154	1.75559	0.969468	0.0630143	1.41766	0.969451	0.0630148	1.18349	0.969458	0.0630147	1.00558	0.969457	0.0630153	0.873689	0.969466	0.0630158	0.765543	0.969474	0.0630201	0.698515	0.96954
0.0610373	2.42622	0.939035	0.0610372	1.90178	0.939034	0.0610356	1.54179	0.939009	0.061036	1.29584	0.939015	0.0610358	1.10722	0.939012	0.0610364	0.966035	0.939022	0.0610369	0.854896	0.939029	0.06104	0.767671	0.939077
0.0590476	2.40079	0.908425	0.0590477	1.89081	0.908426	0.0590457	1.5415	0.908395	0.059046	1.30192	0.9084	0.0590457	1.12099	0.908395	0.0590463	0.984804	0.908405	0.0590467	0.876436	0.908411	0.0590496	0.784209	0.908455
0.0570579	2.35794	0.877814	0.0570582	1.86251	0.877818	0.0570558	1.52422	0.877782	0.057056	1.28922	0.877785	0.0570555	1.11613	0.877777	0.0570561	0.983338	0.877786	0.0570564	0.876762	0.877791	0.0570592	0.782153	0.877834
0.0550674	2.30307	0.847191	0.0550678	1.82237	0.847197	0.0550656	1.49514	0.847163	0.0550661	1.26529	0.847171	0.0550657	1.09897	0.847165	0.0550662	0.968992	0.847172	0.0550664	0.865439	0.847175	0.0550688	0.76731	0.847212
0.0530773	2.23929	0.816574	0.0530778	1.77384	0.816582	0.0530757	1.45817	0.816549	0.053076	1.23455	0.816554	0.0530756	1.07295	0.816548	0.053076	0.946987	0.816554	0.0530762	0.846354	0.816557	0.0530784	0.747757	0.816591
0.0510502	2.16764	0.785388	0.0510508	1.71793	0.785397	0.0510486	1.41452	0.785363	0.051049	1.19868	0.785369	0.0510486	1.04143	0.785363	0.051049	0.920293	0.785369	0.0510491	0.821413	0.785371	0.051051	0.72588	0.7854
0.0490231	2.09107	0.754202	0.0490237	1.65791	0.754211	0.0490215	1.36696	0.754177	0.0490218	1.15915	0.754182	0.0490214	1.00724	0.754175	0.0490217	0.890346	0.75418	0.0490218	0.795131	0.754182	0.0490236	0.701862	0.754209
0.0469958	2.01075	0.723012	0.0469972	1.59433	0.723034	0.0469945	1.3167	0.722992	0.0469947	1.11674	0.722995	0.0469943	0.97054	0.722989	0.0469945	0.857724	0.722992	0.0469947	0.767605	0.722995	0.0469961	0.673831	0.723017
0.045083	1.93208	0.693585	0.0450845	1.53207	0.693608	0.0450816	1.26719	0.693563	0.0450819	1.07482	0.693568	0.0450814	0.934334	0.69356	0.0450817	0.825498	0.693565	0.0450818	0.739431	0.693566	0.045083	0.644446	0.693585
0.04317	1.85101	0.664154	0.0431718	1.46838	0.664182	0.0431687	1.2153	0.664134	0.0431692	1.03087	0.664142	0.0431687	0.897366	0.664134	0.0431689	0.792792	0.664137	0.043169	0.708752	0.664138	0.0431698	0.616388	0.664151
0.0412572	1.76765	0.634726	0.0412591	1.40256	0.634755	0.041256	1.1618	0.634708	0.0412565	0.986012	0.634715	0.0412561	0.858695	0.634709	0.0412562	0.758902	0.634711	0.0412563	0.678162	0.634712	0.0412566	0.588994	0.634717
0.0392494	1.67788	0.603837	0.0392513	1.33139	0.603866	0.0392482	1.10523	0.603818	0.0392489	0.937607	0.603829	0.0392484	0.81658	0.603822	0.0392485	0.722084	0.603823	0.0392486	0.645863	0.603825	0.0392489	0.560163	0.603829
0.0372419	1.58636	0.572952	0.0372438	1.25949	0.572982	0.0372408	1.04592	0.572935	0.0372416	0.887973	0.572948	0.0372412	0.773273	0.572942	0.0372412	0.683767	0.572942	0.0372412	0.611611	0.572942	0.0372411	0.530755	0.57294
0.0352517	1.49421	0.542334	0.0352533	1.18748	0.542358	0.0352507	0.984146	0.542318	0.0352517	0.838622	0.542334	0.0352513	0.729302	0.542328	0.0352512	0.643456	0.542326	0.0352512	0.57652	0.542326	0.0352511	0.49972	0.542325
0.0332614	1.39986	0.511714	0.0332628	1.11305	0.511735	0.0332606	0.921439	0.511702	0.0332612	0.787098	0.511711	0.0332609	0.684434	0.511706	0.0332609	0.601651	0.511706	0.0348159	0.568615	0.535629	0.033261	0.467876	0.511708
0.0312711	1.30339	0.481094	0.0312717	1.03587	0.481103	0.0312704	0.858144	0.481083	0.0312707	0.731898	0.481088	0.0312705	0.63501	0.481085	0.0312705	0.558254	0.481085	0.0332609	0.540288	0.511706	0.031271	0.432226	0.481092
0.0293137	1.20805	0.45098	0.0293142	0.959357	0.450988	0.0293131	0.794647	0.450971	0.0293133	0.674836	0.450974	0.0293131	0.582836	0.450971	0.0293132	0.512987	0.450972	0.0312706	0.500131	0.481086	0.029314	0.390581	0.450985
0.0273562	0.978	0.420865	0.0273563	0.783942	0.420866	0.0273557	0.657702	0.420857	0.0273557	0.555573	0.420857	0.0273556	0.48367	0.420855	0.0273558	0.426619	0.420858	0.0293134	0.4553	0.450975	0.027357	0.327543	0.420877
0.0253979	0	0.390737	0.0253978	0	0.390735	0.0253978	0	0.390735	0.0253973	0	0.390728	0.0253973	0	0.390728	0.0253976	0	0.390732	0.027356	0.377489	0.420862	0.0254	0	0.390769
axial velocity
	0			0			0			0			0			0			0			0
	1.87526			1.76155			1.68574			1.61516			1.56607			1.52024			1.48206			1.56709
	1.87642			1.79027			1.73311			1.68043			1.64548			1.61298			1.58593			1.65768
	1.84214			1.77104			1.72551			1.68498			1.66015			1.63914			1.62239			1.68469
	1.79347			1.73868			1.70457			1.67369			1.65702			1.64331			1.63492			1.68638
	1.73697			1.69939			1.67687			1.65465			1.64537			1.63818			1.63491			1.67593
	1.67645			1.6568			1.64545			1.63205			1.62961			1.62886			1.62832			1.65905
	1.61248			1.61179			1.61176			1.60697			1.61125			1.61552			1.61862			1.63872
	1.5478			1.56591			1.57707			1.58051			1.59087			1.59957			1.60661			1.61566
	1.48331			1.51954			1.54174			1.55378			1.56902			1.58174			1.59261			1.59057
	1.42287			1.4757			1.50814			1.52822			1.54799			1.56403			1.57836			1.56649
	1.36317			1.43208			1.47439			1.50202			1.52644			1.54578			1.56299			1.5413
	1.30445			1.38886			1.44093			1.47509			1.5039			1.52703			1.54652			1.51453
	1.24439			1.34397			1.40593			1.44616			1.47965			1.50636			1.52816			1.48543
	1.1861			1.30001			1.37082			1.41676			1.45465			1.48412			1.50808			1.45453
	1.13039			1.25753			1.33605			1.38724			1.42856			1.46064			1.48503			1.42101
	1.07729			1.21594			1.3012			1.35673			1.40019			1.43429			1.47915			1.38249
	1.02776			1.1758			1.26662			1.32458			1.36914			1.40272			1.45817			1.33482
	0.984945			1.13934			1.23341			1.29126			1.33406			1.3641			1.42557			1.27027
	0.844962			1.01801			1.12169			1.18622			1.23187			1.26097			1.38223			1.14555
	0			0			0			0			0			0			1.27672			0
																			0

## Sheet: 433
z=0.6			z=0.8			z=1			z=1.2			z=1.4			z=1.6			z=1.8			z=2
r(m)	tangential velocity(m/s)	dimensionless radius	r(m)	tangential velocity(m/s)	dimensionless radius	r(m)	tangential velocity(m/s)	dimensionless radius	r(m)	tangential velocity(m/s)	dimensionless radius	r(m)	tangential velocity(m/s)	dimensionless radius	r(m)	tangential velocity(m/s)	dimensionless radius	r(m)	tangential velocity(m/s)	dimensionless radius	r(m)	tangential velocity(m/s)	dimensionless radius
0.0649938	0	0.999905	0.0649933	0	0.999897	0.0649928	0	0.999889	0.0649935	0	0.9999	0.0649934	0	0.999898	0.0649941	0	0.999909	0.0649947	0	0.999918	0.065	0	1
0.0630156	2.33962	0.969471	0.0630154	1.81277	0.969468	0.0630143	1.48145	0.969451	0.0630148	1.24385	0.969458	0.0630147	1.05219	0.969457	0.0630153	0.918085	0.969466	0.0630158	0.808858	0.969474	0.0630201	0.738268	0.96954
0.0610373	2.52197	0.939035	0.0610372	1.96853	0.939034	0.0610356	1.61062	0.939009	0.061036	1.36124	0.939015	0.0610358	1.16115	0.939012	0.0610364	1.01335	0.939022	0.0610369	0.904289	0.939029	0.06104	0.807108	0.939077
0.0590476	2.49351	0.908425	0.0590477	1.95922	0.908426	0.0590457	1.61026	0.908395	0.059046	1.36603	0.9084	0.0590457	1.17523	0.908395	0.0590463	1.0329	0.908405	0.0590467	0.926663	0.908411	0.0590496	0.824795	0.908455
0.0570579	2.44761	0.877814	0.0570582	1.9314	0.877818	0.0570558	1.59187	0.877782	0.057056	1.35181	0.877785	0.0570555	1.1681	0.877777	0.0570561	1.03063	0.877786	0.0570564	0.92517	0.877791	0.0570592	0.822099	0.877834
0.0550674	2.38894	0.847191	0.0550678	1.8907	0.847197	0.0550656	1.56026	0.847163	0.0550661	1.32637	0.847171	0.0550657	1.15007	0.847165	0.0550662	1.0147	0.847172	0.0550664	0.911487	0.847175	0.0550688	0.80739	0.847212
0.0530773	2.32126	0.816574	0.0530778	1.8412	0.816582	0.0530757	1.52098	0.816549	0.053076	1.29353	0.816554	0.0530756	1.12446	0.816548	0.053076	0.992553	0.816554	0.0530762	0.892215	0.816557	0.0530784	0.787092	0.816591
0.0510502	2.24589	0.785388	0.0510508	1.78449	0.785397	0.0510486	1.4753	0.785363	0.051049	1.25521	0.785369	0.0510486	1.09297	0.785363	0.051049	0.96518	0.785369	0.0510491	0.866488	0.785371	0.051051	0.762497	0.7854
0.0490231	2.16559	0.754202	0.0490237	1.72336	0.754211	0.0490215	1.42492	0.754177	0.0490218	1.21311	0.754182	0.0490214	1.05761	0.754175	0.0490217	0.934199	0.75418	0.0490218	0.83802	0.754182	0.0490236	0.735855	0.754209
0.0469958	2.0815	0.723012	0.0469972	1.65911	0.723034	0.0469945	1.37173	0.722992	0.0469947	1.16811	0.722995	0.0469943	1.01991	0.722989	0.0469945	0.900547	0.722992	0.0469947	0.809057	0.722995	0.0469961	0.706609	0.723017
0.045083	1.99925	0.693585	0.0450845	1.5956	0.693608	0.0450816	1.31909	0.693563	0.0450819	1.12491	0.693568	0.0450814	0.982337	0.69356	0.0450817	0.867632	0.693565	0.0450818	0.779751	0.693566	0.045083	0.677703	0.693585
0.04317	1.91457	0.664154	0.0431718	1.52955	0.664182	0.0431687	1.26475	0.664134	0.0431692	1.08044	0.664142	0.0431687	0.942662	0.664134	0.0431689	0.833425	0.664137	0.043169	0.746596	0.664138	0.0431698	0.649069	0.664151
0.0412572	1.82776	0.634726	0.0412591	1.46217	0.634755	0.041256	1.2094	0.634708	0.0412565	1.03357	0.634715	0.0412561	0.900989	0.634709	0.0412562	0.797983	0.634711	0.0412563	0.712582	0.634712	0.0412566	0.62004	0.634717
0.0392494	1.73482	0.603837	0.0392513	1.38984	0.603866	0.0392482	1.14955	0.603818	0.0392489	0.982005	0.603829	0.0392484	0.856776	0.603822	0.0392485	0.758869	0.603823	0.0392486	0.677607	0.603825	0.0392489	0.588657	0.603829
0.0372419	1.64067	0.572952	0.0372438	1.31552	0.572982	0.0372408	1.08724	0.572935	0.0372416	0.929713	0.572948	0.0372412	0.812049	0.572942	0.0372412	0.718005	0.572942	0.0372412	0.64079	0.572942	0.0372411	0.558397	0.57294
0.0352517	1.54511	0.542334	0.0352533	1.24019	0.542358	0.0352507	1.02478	0.542318	0.0352517	0.876995	0.542334	0.0352513	0.765855	0.542328	0.0352512	0.675706	0.542326	0.0352512	0.603896	0.542326	0.0352511	0.526925	0.542325
0.0332614	1.4477	0.511714	0.0332628	1.16318	0.511735	0.0332606	0.959979	0.511702	0.0332612	0.821993	0.511711	0.0332609	0.71804	0.511706	0.0332609	0.63173	0.511706	0.0348159	0.595852	0.535629	0.033261	0.493903	0.511708
0.0312711	1.34823	0.481094	0.0312717	1.08424	0.481103	0.0312704	0.893106	0.481083	0.0312707	0.765791	0.481088	0.0312705	0.666736	0.481085	0.0312705	0.585909	0.481085	0.0332609	0.567077	0.511706	0.031271	0.456478	0.481092
0.0293137	1.2488	0.45098	0.0293142	1.00513	0.450988	0.0293131	0.827154	0.450971	0.0293133	0.707762	0.450974	0.0293131	0.613786	0.450971	0.0293132	0.538204	0.450972	0.0312706	0.525036	0.481086	0.029314	0.413144	0.450985
0.0273562	1.00757	0.420865	0.0273563	0.822091	0.420866	0.0273557	0.681453	0.420857	0.0273557	0.583128	0.420857	0.0273556	0.508268	0.420855	0.0273558	0.449842	0.420858	0.0293134	0.476619	0.450975	0.027357	0.349835	0.420877
0.0253979	0	0.390737	0.0253978	0	0.390735	0.0253978	0	0.390735	0.0253973	0	0.390728	0.0253973	0	0.390728	0.0253976	0	0.390732	0.027356	0.393964	0.420862	0.0254	0	0.390769
axial velocity
	0			0			0			0			0			0			0			0
	1.96763			1.86119			1.77284			1.7171			1.66474			1.61234			1.57684			1.67392
	1.97122			1.8916			1.82517			1.78637			1.74883			1.71145			1.6884			1.76907
	1.93656			1.87207			1.81898			1.79091			1.76477			1.74064			1.72779			1.79662
	1.88697			1.83901			1.79864			1.77899			1.7623			1.74634			1.74178			1.79794
	1.82929			1.79864			1.77118			1.75918			1.7509			1.74175			1.74236			1.78658
	1.76749			1.75489			1.73996			1.73562			1.73464			1.73258			1.73577			1.76842
	1.70216			1.70866			1.70614			1.70953			1.71537			1.71914			1.72583			1.74695
	1.63592			1.66142			1.67116			1.68216			1.69402			1.70287			1.71323			1.72266
	1.5697			1.61372			1.63549			1.65449			1.67131			1.68457			1.6988			1.69618
	1.50761			1.56859			1.60151			1.62792			1.64959			1.66614			1.68423			1.67065
	1.44622			1.52371			1.56723			1.6006			1.62714			1.64718			1.6685			1.64402
	1.38585			1.47919			1.53306			1.57254			1.6034			1.62768			1.65149			1.61592
	1.32416			1.43302			1.49729			1.54248			1.57771			1.60621			1.63243			1.58556
	1.2643			1.38759			1.46125			1.51208			1.55137			1.58304			1.61149			1.55318
	1.20706			1.34348			1.42565			1.48136			1.52412			1.55833			1.58736			1.51779
	1.15242			1.3004			1.3901			1.44943			1.49444			1.53057			1.58118			1.47727
	1.10128			1.25878			1.35447			1.41581			1.46161			1.4974			1.55907			1.42697
	1.05688			1.22073			1.32019			1.38041			1.42417			1.45621			1.52434			1.35749
	0.911452			1.09319			1.20365			1.2692			1.31569			1.34692			1.47818			1.22497
	0			0			0			0			0			0			1.36642			0
																			0
