# Supplementary material for: Optimization of Operation Parameters for Helical Flow Cleanout with Supercritical CO2 in Horizontal Wells Using Back-Propagation Artificial Neural Network
Source: PLoS One. 2016 Jun 1;11(6):e0156358. doi: 10.1371/journal.pone.0156358 (PMC4889083; doi:10.1371/journal.pone.0156358)
Supplement: S3 Dataset — (XLSX) [file pone.0156358.s003.xlsx]

## Sheet: 10
z=0.6			z=0.8			z=1			z=1.2			z=1.4			z=1.6			z=1.8			z=2
r(m)	tangential velocity(m/s)	dimensionless radius	r(m)	tangential velocity(m/s)	dimensionless radius	r(m)	tangential velocity(m/s)	dimensionless radius	r(m)	tangential velocity(m/s)	dimensionless radius	r(m)	tangential velocity(m/s)	dimensionless radius	r(m)	tangential velocity(m/s)	dimensionless radius	r(m)	tangential velocity(m/s)	dimensionless radius	r(m)	tangential velocity(m/s)	dimensionless radius
0.0649938	0	0.999905	0.0649933	0	0.999897	0.0649928	0	0.999889	0.0649935	0	0.9999	0.0649935	0	0.9999	0.0649941	0	0.999909	0.0649947	0	0.999918	0.065	0	1
0.0630156	1.36885	0.969471	0.0630154	1.06021	0.969468	0.0630143	0.845601	0.969451	0.0630148	0.705003	0.969458	0.0630147	0.602553	0.969457	0.0630153	0.525826	0.969466	0.0630158	0.45095	0.969474	0.0630201	0.412101	0.96954
0.0610373	1.48165	0.939035	0.0610372	1.15326	0.939034	0.0610356	0.923241	0.939009	0.061036	0.773565	0.939015	0.0610358	0.666578	0.939012	0.0610364	0.577499	0.939022	0.0610369	0.503799	0.939029	0.06104	0.453013	0.939077
0.0590476	1.46832	0.908425	0.0590477	1.14903	0.908426	0.0590457	0.926763	0.908395	0.059046	0.778694	0.9084	0.0590457	0.673939	0.908395	0.0590463	0.585293	0.908405	0.0590467	0.519782	0.908411	0.0590496	0.461184	0.908455
0.0570579	1.44359	0.877814	0.0570582	1.13224	0.877818	0.0570558	0.91723	0.877782	0.057056	0.772592	0.877785	0.0570555	0.668504	0.877777	0.0570561	0.583215	0.877786	0.0570564	0.518745	0.877791	0.0570592	0.459938	0.877834
0.0550674	1.41104	0.847191	0.0550678	1.10731	0.847197	0.0550656	0.900076	0.847163	0.0550661	0.757833	0.847171	0.0550657	0.657171	0.847165	0.0550662	0.573457	0.847172	0.0550664	0.51098	0.847175	0.0550688	0.45161	0.847212
0.0530773	1.37299	0.816574	0.0530778	1.07733	0.816582	0.0530757	0.878768	0.816549	0.053076	0.738141	0.816554	0.0530756	0.641096	0.816548	0.053076	0.559786	0.816554	0.0530762	0.500893	0.816557	0.0530784	0.440794	0.816591
0.0510502	1.32982	0.785388	0.0510508	1.04293	0.785397	0.0510486	0.853076	0.785363	0.051049	0.716915	0.785369	0.0510486	0.621287	0.785363	0.051049	0.544274	0.785369	0.0510491	0.48776	0.785371	0.051051	0.426077	0.7854
0.0490231	1.28358	0.754202	0.0490237	1.00633	0.754211	0.0490215	0.825106	0.754177	0.0490218	0.693446	0.754182	0.0490214	0.599166	0.754175	0.0490217	0.527218	0.75418	0.0490218	0.471639	0.754182	0.0490236	0.408254	0.754209
0.0469958	1.23514	0.723012	0.0469972	0.967028	0.723034	0.0469945	0.795533	0.722992	0.0469947	0.667886	0.722995	0.0469943	0.575153	0.722989	0.0469945	0.508236	0.722992	0.0469947	0.453632	0.722995	0.0469961	0.391407	0.723017
0.045083	1.18723	0.693585	0.0450845	0.928488	0.693608	0.0450816	0.76538	0.693563	0.0450819	0.643906	0.693568	0.0450814	0.552008	0.69356	0.0450817	0.48876	0.693565	0.0450818	0.437407	0.693566	0.045083	0.374742	0.693585
0.04317	1.13734	0.664154	0.0431718	0.889594	0.664182	0.0431687	0.733372	0.664134	0.0431692	0.6183	0.664142	0.0431687	0.529617	0.664134	0.0431689	0.469816	0.664137	0.043169	0.419711	0.664138	0.0431698	0.359017	0.664151
0.0412572	1.08586	0.634726	0.0412591	0.849436	0.634755	0.041256	0.701682	0.634708	0.0412565	0.591029	0.634715	0.0412561	0.50597	0.634709	0.0412562	0.450658	0.634711	0.0412563	0.40091	0.634712	0.0412566	0.345405	0.634717
0.0392494	1.03043	0.603837	0.0392513	0.805901	0.603866	0.0392482	0.667997	0.603818	0.0392489	0.561685	0.603829	0.0392484	0.479535	0.603822	0.0392485	0.429062	0.603823	0.0392486	0.380531	0.603825	0.0392489	0.329892	0.603829
0.0372419	0.974339	0.572952	0.0372438	0.762276	0.572982	0.0372408	0.632325	0.572935	0.0372416	0.530958	0.572948	0.0372412	0.453517	0.572942	0.0372412	0.404512	0.572942	0.0372412	0.358819	0.572942	0.0372411	0.311122	0.57294
0.0352517	0.918295	0.542334	0.0352533	0.717927	0.542358	0.0352507	0.594966	0.542318	0.0352517	0.499426	0.542334	0.0352513	0.428804	0.542328	0.0352512	0.378323	0.542326	0.0352512	0.33669	0.542326	0.0352511	0.289793	0.542325
0.0332614	0.860552	0.511714	0.0332628	0.671272	0.511735	0.0332606	0.55599	0.511702	0.0332612	0.466797	0.511711	0.0332609	0.402155	0.511706	0.0332609	0.352073	0.511706	0.0348159	0.331736	0.535629	0.033261	0.270742	0.511708
0.0312711	0.801679	0.481094	0.0312717	0.623149	0.481103	0.0312704	0.516866	0.481083	0.0312707	0.436311	0.481088	0.0312705	0.375455	0.481085	0.0312705	0.324629	0.481085	0.0332609	0.313949	0.511706	0.031271	0.248113	0.481092
0.0293137	0.743036	0.45098	0.0293142	0.576805	0.450988	0.0293131	0.477941	0.450971	0.0293133	0.401909	0.450974	0.0293131	0.344506	0.450971	0.0293132	0.294698	0.450972	0.0312706	0.290799	0.481086	0.029314	0.220474	0.450985
0.0273562	0.602189	0.420865	0.0273563	0.470803	0.420866	0.0273557	0.395548	0.420857	0.0273557	0.327647	0.420857	0.0273556	0.281913	0.420855	0.0273558	0.247097	0.420858	0.0293134	0.264474	0.450975	0.027357	0.180215	0.420877
0.0253979	0	0.390737	0.0253978	0	0.390735	0.0253978	0	0.390735	0.0253973	0	0.390728	0.0253973	0	0.390728	0.0253976	0	0.390732	0.027356	0.222761	0.420862	0.0254	0	0.390769
axial velocity
	0			0			0			0			0			0			0			0
	1.12347			1.03838			0.989183			0.935828			0.907021			0.878081			0.851739			0.896961
	1.12317			1.056			1.02023			0.978028			0.956139			0.935369			0.915368			0.953453
	1.10064			1.04354			1.01656			0.982536			0.965863			0.952024			0.938205			0.970229
	1.06905			1.02302			1.00414			0.977043			0.964656			0.954686			0.947052			0.973008
	1.03278			0.998655			0.987487			0.966135			0.958052			0.952547			0.947878			0.969169
	0.994396			0.97265			0.968243			0.952697			0.948632			0.948659			0.943995			0.961139
	0.953709			0.945222			0.947458			0.937651			0.937663			0.941562			0.938425			0.951265
	0.912392			0.917036			0.925787			0.921842			0.925114			0.932367			0.931754			0.938366
	0.871362			0.888159			0.903427			0.906337			0.911614			0.921796			0.924087			0.923352
	0.833012			0.860601			0.882478			0.891415			0.899088			0.911328			0.916213			0.909889
	0.795071			0.833348			0.861519			0.875739			0.886406			0.900664			0.907303			0.895696
	0.757847			0.806583			0.840751			0.859722			0.872769			0.889742			0.897352			0.880074
	0.719964			0.778911			0.819128			0.842536			0.857915			0.877474			0.886728			0.862706
	0.683278			0.751722			0.797499			0.824884			0.842525			0.863649			0.875451			0.845041
	0.648305			0.725641			0.776297			0.807006			0.826358			0.849088			0.862062			0.826724
	0.614909			0.700338			0.754837			0.788703			0.808603			0.832847			0.858628			0.805583
	0.583527			0.675933			0.733296			0.7692			0.789753			0.813199			0.846462			0.778759
	0.556374			0.65349			0.713012			0.748353			0.768237			0.789396			0.827533			0.741513
	0.468979			0.580282			0.646313			0.683703			0.707642			0.72786			0.80172			0.667221
	0			0			0			0			0			0			0.738623			0
																			0

## Sheet: 12.5
z=0.6			z=0.8			z=1			z=1.2			z=1.4			z=1.6			z=1.8			z=2
r(m)	tangential velocity(m/s)	dimensionless radius	r(m)	tangential velocity(m/s)	dimensionless radius	r(m)	tangential velocity(m/s)	dimensionless radius	r(m)	tangential velocity(m/s)	dimensionless radius	r(m)	tangential velocity(m/s)	dimensionless radius	r(m)	tangential velocity(m/s)	dimensionless radius	r(m)	tangential velocity(m/s)	dimensionless radius	r(m)	tangential velocity(m/s)	dimensionless radius
0.0649938	0	0.999905	0.0649933	0	0.999897	0.0649928	0	0.999889	0.0649935	0	0.9999	0.0649935	0	0.9999	0.0649941	0	0.999909	0.0649947	0	0.999918	0.065	0	1
0.0630156	1.78056	0.969471	0.0630154	1.32027	0.969468	0.0630143	1.08028	0.969451	0.0630148	0.893342	0.969458	0.0630147	0.748397	0.969457	0.0630153	0.654323	0.969466	0.0630158	0.570337	0.969474	0.0630201	0.508378	0.96954
0.0610373	1.91304	0.939035	0.0610372	1.43327	0.939034	0.0610356	1.17481	0.939009	0.061036	0.977494	0.939015	0.0610358	0.828226	0.939012	0.0610364	0.71906	0.939022	0.0610369	0.63442	0.939029	0.06104	0.558797	0.939077
0.0590476	1.88883	0.908425	0.0590477	1.42943	0.908426	0.0590457	1.17261	0.908395	0.059046	0.981418	0.9084	0.0590457	0.839216	0.908395	0.0590463	0.732004	0.908405	0.0590467	0.651834	0.908411	0.0590496	0.575458	0.908455
0.0570579	1.85134	0.877814	0.0570582	1.41218	0.877818	0.0570558	1.15817	0.877782	0.057056	0.972015	0.877785	0.0570555	0.833329	0.877777	0.0570561	0.728881	0.877786	0.0570564	0.650925	0.877791	0.0570592	0.574135	0.877834
0.0550674	1.80529	0.847191	0.0550678	1.38457	0.847197	0.0550656	1.13434	0.847163	0.0550661	0.952856	0.847171	0.0550657	0.819815	0.847165	0.0550662	0.716064	0.847172	0.0550664	0.638879	0.847175	0.0550688	0.560492	0.847212
0.0530773	1.75287	0.816574	0.0530778	1.34999	0.816582	0.0530757	1.10384	0.816549	0.053076	0.929178	0.816554	0.0530756	0.801625	0.816548	0.053076	0.699506	0.816554	0.0530762	0.624312	0.816557	0.0530784	0.546821	0.816591
0.0510502	1.69453	0.785388	0.0510508	1.31033	0.785397	0.0510486	1.06849	0.785363	0.051049	0.901225	0.785369	0.0510486	0.778468	0.785363	0.051049	0.680467	0.785369	0.0510491	0.605927	0.785371	0.051051	0.530401	0.7854
0.0490231	1.63286	0.754202	0.0490237	1.26716	0.754211	0.0490215	1.03094	0.754177	0.0490218	0.870227	0.754182	0.0490214	0.7533	0.754175	0.0490217	0.658818	0.75418	0.0490218	0.58601	0.754182	0.0490236	0.511892	0.754209
0.0469958	1.56849	0.723012	0.0469972	1.221	0.723034	0.0469945	0.991592	0.722992	0.0469947	0.836532	0.722995	0.0469943	0.72634	0.722989	0.0469945	0.635234	0.722992	0.0469947	0.564869	0.722995	0.0469961	0.494072	0.723017
0.045083	1.50561	0.693585	0.0450845	1.17523	0.693608	0.0450816	0.95288	0.693563	0.0450819	0.804545	0.693568	0.0450814	0.698805	0.69356	0.0450817	0.611281	0.693565	0.0450818	0.544181	0.693566	0.045083	0.475306	0.693585
0.04317	1.44121	0.664154	0.0431718	1.12784	0.664182	0.0431687	0.91219	0.664134	0.0431692	0.772734	0.664142	0.0431687	0.670214	0.664134	0.0431689	0.586	0.664137	0.043169	0.521349	0.664138	0.0431698	0.455161	0.664151
0.0412572	1.37512	0.634726	0.0412591	1.07832	0.634755	0.041256	0.871098	0.634708	0.0412565	0.739402	0.634715	0.0412561	0.639843	0.634709	0.0412562	0.560804	0.634711	0.0412563	0.498358	0.634712	0.0412566	0.434397	0.634717
0.0392494	1.30424	0.603837	0.0392513	1.02451	0.603866	0.0392482	0.827816	0.603818	0.0392489	0.70302	0.603829	0.0392484	0.607344	0.603822	0.0392485	0.534186	0.603823	0.0392486	0.474439	0.603825	0.0392489	0.411737	0.603829
0.0372419	1.23282	0.572952	0.0372438	0.970152	0.572982	0.0372408	0.782322	0.572935	0.0372416	0.66559	0.572948	0.0372412	0.574247	0.572942	0.0372412	0.505456	0.572942	0.0372412	0.448867	0.572942	0.0372411	0.387993	0.57294
0.0352517	1.16054	0.542334	0.0352533	0.915388	0.542358	0.0352507	0.735286	0.542318	0.0352517	0.627645	0.542334	0.0352513	0.540482	0.542328	0.0352512	0.475292	0.542326	0.0352512	0.422288	0.542326	0.0352511	0.365538	0.542325
0.0332614	1.08646	0.511714	0.0332628	0.858857	0.511735	0.0332606	0.686586	0.511702	0.0332612	0.588564	0.511711	0.0332609	0.505784	0.511706	0.0332609	0.444805	0.511706	0.0348159	0.416259	0.535629	0.033261	0.343077	0.511708
0.0312711	1.0108	0.481094	0.0312717	0.800919	0.481103	0.0312704	0.637354	0.481083	0.0312707	0.547401	0.481088	0.0312705	0.468843	0.481085	0.0312705	0.411013	0.481085	0.0332609	0.394776	0.511706	0.031271	0.316643	0.481092
0.0293137	0.935081	0.45098	0.0293142	0.743345	0.450988	0.0293131	0.589237	0.450971	0.0293133	0.505504	0.450974	0.0293131	0.431305	0.450971	0.0293132	0.374174	0.450972	0.0312706	0.365183	0.481086	0.029314	0.283421	0.450985
0.0273562	0.750357	0.420865	0.0273563	0.608648	0.420866	0.0273557	0.484354	0.420857	0.0273557	0.414775	0.420857	0.0273556	0.359019	0.420855	0.0273558	0.314564	0.420858	0.0293134	0.33131	0.450975	0.027357	0.236735	0.420877
0.0253979	0	0.390737	0.0253978	0	0.390735	0.0253978	0	0.390735	0.0253973	0	0.390728	0.0253973	0	0.390728	0.0253976	0	0.390732	0.027356	0.277368	0.420862	0.0254	0	0.390769
axial velocity
	0			0			0			0			0			0			0			0
	1.44219			1.30903			1.21815			1.18699			1.13571			1.09503			1.06651			1.12637
	1.43641			1.32695			1.25569			1.23459			1.19414			1.16468			1.14487			1.19457
	1.40458			1.31033			1.25068			1.23691			1.20439			1.18518			1.17261			1.21482
	1.36111			1.2839			1.23501			1.22709			1.202			1.18816			1.18189			1.21625
	1.31158			1.25245			1.2146			1.21121			1.19367			1.18394			1.18158			1.20914
	1.25917			1.21873			1.19135			1.19244			1.18188			1.17723			1.17627			1.1973
	1.20422			1.18325			1.16587			1.1718			1.16783			1.16754			1.16875			1.18279
	1.14895			1.14713			1.13952			1.15046			1.15218			1.15588			1.15959			1.16515
	1.09414			1.11059			1.11264			1.12946			1.13537			1.14271			1.14915			1.14564
	1.04319			1.0759			1.08711			1.10949			1.11936			1.12952			1.13827			1.12769
	0.993113			1.04146			1.06147			1.08898			1.1029			1.11586			1.12627			1.10893
	0.944167			1.00736			1.03599			1.06804			1.08534			1.10192			1.1135			1.08864
	0.894507			0.971988			1.00943			1.04548			1.06631			1.08673			1.09981			1.06682
	0.846591			0.937359			0.98292			1.02241			1.04713			1.06998			1.08483			1.0442
	0.801038			0.903947			0.95683			0.999204			1.02752			1.05194			1.06735			1.01967
	0.757783			0.871369			0.930696			0.975463			1.00622			1.03171			1.06302			0.991337
	0.717433			0.840025			0.904867			0.950786			0.983375			1.00772			1.0476			0.956623
	0.682339			0.811454			0.880715			0.925534			0.957283			0.978609			1.02398			0.909388
	0.573104			0.718775			0.799036			0.845849			0.882223			0.903049			0.991807			0.81777
	0			0			0			0			0			0			0.913107			0
																			0

## Sheet: 15
z=0.6			z=0.8			z=1			z=1.2			z=1.4			z=1.6			z=1.8			z=2
r(m)	tangential velocity(m/s)	dimensionless radius	r(m)	tangential velocity(m/s)	dimensionless radius	r(m)	tangential velocity(m/s)	dimensionless radius	r(m)	tangential velocity(m/s)	dimensionless radius	r(m)	tangential velocity(m/s)	dimensionless radius	r(m)	tangential velocity(m/s)	dimensionless radius	r(m)	tangential velocity(m/s)	dimensionless radius	r(m)	tangential velocity(m/s)	dimensionless radius
0.0649938	0	0.999905	0.0649933	0	0.999897	0.0649928	0	0.999889	0.0649935	0	0.9999	0.0649934	0	0.999898	0.0649941	0	0.999909	0.0649947	0	0.999918	0.065	0	1
0.0630156	2.06257	0.969471	0.0630154	1.60496	0.969468	0.0630143	1.28091	0.969451	0.0630148	1.06572	0.969458	0.0630147	0.909726	0.969457	0.0630153	0.785011	0.969466	0.0630158	0.682116	0.969474	0.0630201	0.620105	0.96954
0.0610373	2.2301	0.939035	0.0610372	1.74066	0.939034	0.0610356	1.39687	0.939009	0.061036	1.16739	0.939015	0.0610358	1.00196	0.939012	0.0610364	0.869276	0.939022	0.0610369	0.759824	0.939029	0.06104	0.679966	0.939077
0.0590476	2.2091	0.908425	0.0590477	1.72966	0.908426	0.0590457	1.39864	0.908395	0.059046	1.17374	0.9084	0.0590457	1.01227	0.908395	0.0590463	0.884199	0.908405	0.0590467	0.780738	0.908411	0.0590496	0.696911	0.908455
0.0570579	2.17152	0.877814	0.0570582	1.70376	0.877818	0.0570558	1.38377	0.877782	0.057056	1.16395	0.877785	0.0570555	1.00504	0.877777	0.0570561	0.881792	0.877786	0.0570564	0.781383	0.877791	0.0570592	0.694237	0.877834
0.0550674	2.12231	0.847191	0.0550678	1.66666	0.847197	0.0550656	1.35754	0.847163	0.0550661	1.14366	0.847171	0.0550657	0.989185	0.847165	0.0550662	0.867238	0.847172	0.0550664	0.771089	0.847175	0.0550688	0.678306	0.847212
0.0530773	2.06472	0.816574	0.0530778	1.62093	0.816582	0.0530757	1.32461	0.816549	0.053076	1.11612	0.816554	0.0530756	0.965139	0.816548	0.053076	0.846545	0.816554	0.0530762	0.754786	0.816557	0.0530784	0.659967	0.816591
0.0510502	1.99995	0.785388	0.0510508	1.56922	0.785397	0.0510486	1.28591	0.785363	0.051049	1.08315	0.785369	0.0510486	0.935855	0.785363	0.051049	0.823452	0.785369	0.0510491	0.734167	0.785371	0.051051	0.640797	0.7854
0.0490231	1.93022	0.754202	0.0490237	1.51416	0.754211	0.0490215	1.24283	0.754177	0.0490218	1.04787	0.754182	0.0490214	0.904967	0.754175	0.0490217	0.797513	0.75418	0.0490218	0.712039	0.754182	0.0490236	0.618135	0.754209
0.0469958	1.85668	0.723012	0.0469972	1.4562	0.723034	0.0469945	1.19731	0.722992	0.0469947	1.00911	0.722995	0.0469943	0.872564	0.722989	0.0469945	0.768249	0.722992	0.0469947	0.687054	0.722995	0.0469961	0.593828	0.723017
0.045083	1.78458	0.693585	0.0450845	1.39897	0.693608	0.0450816	1.15229	0.693563	0.0450819	0.970879	0.693568	0.0450814	0.839852	0.69356	0.0450817	0.73943	0.693565	0.0450818	0.661148	0.693566	0.045083	0.568814	0.693585
0.04317	1.71005	0.664154	0.0431718	1.33974	0.664182	0.0431687	1.10507	0.664134	0.0431692	0.930911	0.664142	0.0431687	0.805022	0.664134	0.0431689	0.708797	0.664137	0.043169	0.633443	0.664138	0.0431698	0.543489	0.664151
0.0412572	1.63329	0.634726	0.0412591	1.27901	0.634755	0.041256	1.05734	0.634708	0.0412565	0.889753	0.634715	0.0412561	0.769279	0.634709	0.0412562	0.678383	0.634711	0.0412563	0.605285	0.634712	0.0412566	0.520522	0.634717
0.0392494	1.55072	0.603837	0.0392513	1.2137	0.603866	0.0392482	1.00585	0.603818	0.0392489	0.845877	0.603829	0.0392484	0.730429	0.603822	0.0392485	0.646655	0.603823	0.0392486	0.575772	0.603825	0.0392489	0.495637	0.603829
0.0372419	1.46677	0.572952	0.0372438	1.14712	0.572982	0.0372408	0.95198	0.572935	0.0372416	0.800084	0.572948	0.0372412	0.690473	0.572942	0.0372412	0.612265	0.572942	0.0372412	0.544676	0.572942	0.0372411	0.470473	0.57294
0.0352517	1.38168	0.542334	0.0352533	1.07975	0.542358	0.0352507	0.897118	0.542318	0.0352517	0.754393	0.542334	0.0352513	0.651446	0.542328	0.0352512	0.576209	0.542326	0.0352512	0.513261	0.542326	0.0352511	0.444252	0.542325
0.0332614	1.29486	0.511714	0.0332628	1.01136	0.511735	0.0332606	0.84063	0.511702	0.0332612	0.708039	0.511711	0.0332609	0.611132	0.511706	0.0332609	0.539452	0.511706	0.0348159	0.506045	0.535629	0.033261	0.415726	0.511708
0.0312711	1.20649	0.481094	0.0312717	0.941422	0.481103	0.0312704	0.782958	0.481083	0.0312707	0.658882	0.481088	0.0312705	0.566744	0.481085	0.0312705	0.500683	0.481085	0.0332609	0.480056	0.511706	0.031271	0.387105	0.481092
0.0293137	1.11882	0.45098	0.0293142	0.871917	0.450988	0.0293131	0.724446	0.450971	0.0293133	0.60887	0.450974	0.0293131	0.52088	0.450971	0.0293132	0.458196	0.450972	0.0312706	0.445026	0.481086	0.029314	0.350834	0.450985
0.0273562	0.906332	0.420865	0.0273563	0.708924	0.420866	0.0273557	0.600042	0.420857	0.0273557	0.502802	0.420857	0.0273556	0.433958	0.420855	0.0273558	0.38035	0.420858	0.0293134	0.406102	0.450975	0.027357	0.294111	0.420877
0.0253979	0	0.390737	0.0253978	0	0.390735	0.0253978	0	0.390735	0.0253973	0	0.390728	0.0253973	0	0.390728	0.0253976	0	0.390732	0.027356	0.336434	0.420862	0.0254	0	0.390769

## Sheet: 17.5
z=0.6			z=0.8			z=1			z=1.2			z=1.4			z=1.6			z=1.8			z=2
r(m)	tangential velocity(m/s)	dimensionless radius	r(m)	tangential velocity(m/s)	dimensionless radius	r(m)	tangential velocity(m/s)	dimensionless radius	r(m)	tangential velocity(m/s)	dimensionless radius	r(m)	tangential velocity(m/s)	dimensionless radius	r(m)	tangential velocity(m/s)	dimensionless radius	r(m)	tangential velocity(m/s)	dimensionless radius	r(m)	tangential velocity(m/s)	dimensionless radius
0.0649938	0	0.999905	0.0649933	0	0.999897	0.0649928	0	0.999889	0.0649935	0	0.9999	0.0649934	0	0.999898	0.0649941	0	0.999909	0.0649947	0	0.999918	0.065	0	1
0.0630156	2.50699	0.969471	0.0630154	1.84447	0.969468	0.0630143	1.5193	0.969451	0.0630148	1.26419	0.969458	0.0630147	1.06334	0.969457	0.0630153	0.92783	0.969466	0.0630158	0.811033	0.969474	0.0630201	0.734566	0.96954
0.0610373	2.6871	0.939035	0.0610372	2.00652	0.939034	0.0610356	1.65275	0.939009	0.061036	1.3811	0.939015	0.0610358	1.16985	0.939012	0.0610364	1.02343	0.939022	0.0610369	0.903589	0.939029	0.06104	0.802939	0.939077
0.0590476	2.64845	0.908425	0.0590477	2.00323	0.908426	0.0590457	1.64989	0.908395	0.059046	1.38663	0.9084	0.0590457	1.18401	0.908395	0.0590463	1.03933	0.908405	0.0590467	0.925036	0.908411	0.0590496	0.819199	0.908455
0.0570579	2.59203	0.877814	0.0570582	1.98058	0.877818	0.0570558	1.62871	0.877782	0.057056	1.37288	0.877785	0.0570555	1.17793	0.877777	0.0570561	1.03672	0.877786	0.0570564	0.924635	0.877791	0.0570592	0.816872	0.877834
0.0550674	2.52374	0.847191	0.0550678	1.94343	0.847197	0.0550656	1.59481	0.847163	0.0550661	1.34724	0.847171	0.0550657	1.15889	0.847165	0.0550662	1.02012	0.847172	0.0550664	0.911291	0.847175	0.0550688	0.801484	0.847212
0.0530773	2.44747	0.816574	0.0530778	1.89678	0.816582	0.0530757	1.5532	0.816549	0.053076	1.31461	0.816554	0.0530756	1.13197	0.816548	0.053076	0.995612	0.816554	0.0530762	0.889932	0.816557	0.0530784	0.780502	0.816591
0.0510502	2.36361	0.785388	0.0510508	1.84218	0.785397	0.0510486	1.50486	0.785363	0.051049	1.27687	0.785369	0.0510486	1.09929	0.785363	0.051049	0.967701	0.785369	0.0510491	0.864059	0.785371	0.051051	0.756439	0.7854
0.0490231	2.2751	0.754202	0.0490237	1.78245	0.754211	0.0490215	1.4522	0.754177	0.0490218	1.23452	0.754182	0.0490214	1.06425	0.754175	0.0490217	0.936999	0.75418	0.0490218	0.836313	0.754182	0.0490236	0.730663	0.754209
0.0469958	2.18315	0.723012	0.0469972	1.71874	0.723034	0.0469945	1.39708	0.722992	0.0469947	1.18889	0.722995	0.0469943	1.02654	0.722989	0.0469945	0.902344	0.722992	0.0469947	0.806619	0.722995	0.0469961	0.701469	0.723017
0.045083	2.09368	0.693585	0.0450845	1.65547	0.693608	0.0450816	1.34255	0.693563	0.0450819	1.14464	0.693568	0.0450814	0.988162	0.69356	0.0450817	0.867804	0.693565	0.0450818	0.776769	0.693566	0.045083	0.672741	0.693585
0.04317	2.0021	0.664154	0.0431718	1.58967	0.664182	0.0431687	1.28579	0.664134	0.0431692	1.0987	0.664142	0.0431687	0.948128	0.664134	0.0431689	0.832396	0.664137	0.043169	0.743845	0.664138	0.0431698	0.645268	0.664151
0.0412572	1.9087	0.634726	0.0412591	1.52169	0.634755	0.041256	1.22818	0.634708	0.0412565	1.051	0.634715	0.0412561	0.907329	0.634709	0.0412562	0.796172	0.634711	0.0412563	0.710898	0.634712	0.0412566	0.617068	0.634717
0.0392494	1.8089	0.603837	0.0392513	1.44804	0.603866	0.0392482	1.16629	0.603818	0.0392489	0.999198	0.603829	0.0392484	0.864365	0.603822	0.0392485	0.758067	0.603823	0.0392486	0.676345	0.603825	0.0392489	0.585581	0.603829
0.0372419	1.70786	0.572952	0.0372438	1.37245	0.572982	0.0372408	1.10248	0.572935	0.0372416	0.946376	0.572948	0.0372412	0.819919	0.572942	0.0372412	0.718421	0.572942	0.0372412	0.639401	0.572942	0.0372411	0.552751	0.57294
0.0352517	1.60584	0.542334	0.0352533	1.29603	0.542358	0.0352507	1.03805	0.542318	0.0352517	0.892627	0.542334	0.0352513	0.773034	0.542328	0.0352512	0.676159	0.542326	0.0352512	0.601138	0.542326	0.0352511	0.519394	0.542325
0.0332614	1.50177	0.511714	0.0332628	1.21769	0.511735	0.0332606	0.97115	0.511702	0.0332612	0.836031	0.511711	0.0332609	0.72472	0.511706	0.0332609	0.632783	0.511706	0.0348159	0.592569	0.535629	0.033261	0.485794	0.511708
0.0312711	1.39618	0.481094	0.0312717	1.13703	0.481103	0.0312704	0.902849	0.481083	0.0312707	0.777551	0.481088	0.0312705	0.673465	0.481085	0.0312705	0.586515	0.481085	0.0332609	0.561941	0.511706	0.031271	0.450396	0.481092
0.0293137	1.29078	0.45098	0.0293142	1.05677	0.450988	0.0293131	0.835037	0.450971	0.0293133	0.71832	0.450974	0.0293131	0.620476	0.450971	0.0293132	0.535932	0.450972	0.0312706	0.520042	0.481086	0.029314	0.408671	0.450985
0.0273562	1.03017	0.420865	0.0273563	0.868088	0.420866	0.0273557	0.686914	0.420857	0.0273557	0.590488	0.420857	0.0273556	0.514419	0.420855	0.0273558	0.445364	0.420858	0.0293134	0.473572	0.450975	0.027357	0.339697	0.420877
0.0253979	0	0.390737	0.0253978	0	0.390735	0.0253978	0	0.390735	0.0253973	0	0.390728	0.0253973	0	0.390728	0.0253976	0	0.390732	0.027356	0.391987	0.420862	0.0254	0	0.390769
axial velocity
	0			0			0			0			0			0			0			0
	1.99284			1.86385			1.71622			1.68151			1.61114			1.55256			1.51674			1.60866
	1.98784			1.88337			1.76611			1.74415			1.68944			1.64554			1.62089			1.69774
	1.94662			1.85872			1.75892			1.7452			1.70235			1.67141			1.65551			1.7214
	1.88916			1.82074			1.73764			1.73072			1.69779			1.67501			1.66635			1.72035
	1.82288			1.7759			1.70917			1.70828			1.6848			1.66909			1.66505			1.70778
	1.75236			1.72791			1.67692			1.68212			1.66755			1.65865			1.65716			1.68885
	1.67839			1.67751			1.64219			1.65351			1.64764			1.64432			1.6461			1.66622
	1.6038			1.62635			1.60632			1.62382			1.62569			1.62758			1.63281			1.64076
	1.52961			1.57491			1.56976			1.59389			1.60234			1.60916			1.61772			1.6134
	1.4605			1.52634			1.53502			1.56529			1.57985			1.5908			1.60244			1.58728
	1.39262			1.47815			1.50007			1.53625			1.55679			1.57168			1.58597			1.56033
	1.32623			1.43048			1.46518			1.50689			1.53287			1.5518			1.56825			1.53175
	1.25869			1.3811			1.4285			1.47562			1.50709			1.52994			1.54877			1.50049
	1.19354			1.33264			1.39193			1.44403			1.48047			1.50656			1.52789			1.4676
	1.13149			1.28566			1.35603			1.41245			1.45299			1.48168			1.50447			1.43198
	1.07245			1.23991			1.32024			1.3801			1.42347			1.45412			1.49854			1.39182
	1.01747			1.19597			1.28463			1.34635			1.39127			1.42208			1.47738			1.34328
	0.969688			1.15622			1.25082			1.31182			1.35546			1.38369			1.4442			1.2782
	0.821637			1.02664			1.13716			1.20252			1.25033			1.27887			1.40028			1.15362
	0			0			0			0			0			0			1.29269			0
																			0

## Sheet: 20
z=0.6			z=0.8			z=1			z=1.2			z=1.4			z=1.6			z=1.8			z=2
r(m)	tangential velocity(m/s)	dimensionless radius	r(m)	tangential velocity(m/s)	dimensionless radius	r(m)	tangential velocity(m/s)	dimensionless radius	r(m)	tangential velocity(m/s)	dimensionless radius	r(m)	tangential velocity(m/s)	dimensionless radius	r(m)	tangential velocity(m/s)	dimensionless radius	r(m)	tangential velocity(m/s)	dimensionless radius	r(m)	tangential velocity(m/s)	dimensionless radius
0.0649938	0	0.999905	0.0649933	0	0.999897	0.0649928	0	0.999889	0.0649935	0	0.9999	0.0649935	0	0.9999	0.0649941	0	0.999909	0.0649947	0	0.999918	0.065	0	1
0.0630156	2.79967	0.969471	0.0630154	2.16718	0.969468	0.0630143	1.74068	0.969451	0.0630148	1.44412	0.969458	0.0630147	1.23242	0.969457	0.0630153	1.06874	0.969466	0.0630158	0.932807	0.969474	0.0630201	0.841382	0.96954
0.0610373	3.02127	0.939035	0.0610372	2.34813	0.939034	0.0610356	1.89439	0.939009	0.061036	1.57839	0.939015	0.0610358	1.3531	0.939012	0.0610364	1.17669	0.939022	0.0610369	1.03422	0.939029	0.06104	0.921735	0.939077
0.0590476	2.98968	0.908425	0.0590477	2.3325	0.908426	0.0590457	1.89175	0.908395	0.059046	1.58458	0.9084	0.0590457	1.36437	0.908395	0.0590463	1.19289	0.908405	0.0590467	1.05723	0.908411	0.0590496	0.940068	0.908455
0.0570579	2.93712	0.877814	0.0570582	2.29635	0.877818	0.0570558	1.869	0.877782	0.057056	1.56995	0.877785	0.0570555	1.35415	0.877777	0.0570561	1.18771	0.877786	0.0570564	1.0573	0.877791	0.0570592	0.93724	0.877834
0.0550674	2.86949	0.847191	0.0550678	2.24536	0.847197	0.0550656	1.8325	0.847163	0.0550661	1.54117	0.847171	0.0550657	1.33056	0.847165	0.0550662	1.16769	0.847172	0.0550664	1.04264	0.847175	0.0550688	0.91981	0.847212
0.0530773	2.79096	0.816574	0.0530778	2.18418	0.816582	0.0530757	1.78662	0.816549	0.053076	1.50358	0.816554	0.0530756	1.29796	0.816548	0.053076	1.14051	0.816554	0.0530762	1.01972	0.816557	0.0530784	0.896319	0.816591
0.0510502	2.70248	0.785388	0.0510508	2.11467	0.785397	0.0510486	1.73343	0.785363	0.051049	1.45949	0.785369	0.0510486	1.2592	0.785363	0.051049	1.10879	0.785369	0.0510491	0.990641	0.785371	0.051051	0.868315	0.7854
0.0490231	2.60762	0.754202	0.0490237	2.03984	0.754211	0.0490215	1.67534	0.754177	0.0490218	1.41134	0.754182	0.0490214	1.21796	0.754175	0.0490217	1.07306	0.75418	0.0490218	0.958674	0.754182	0.0490236	0.837819	0.754209
0.0469958	2.5081	0.723012	0.0469972	1.96118	0.723034	0.0469945	1.61365	0.722992	0.0469947	1.35951	0.722995	0.0469943	1.17388	0.722989	0.0469945	1.03399	0.722992	0.0469947	0.923911	0.722995	0.0469961	0.805073	0.723017
0.045083	2.41045	0.693585	0.0450845	1.88402	0.693608	0.0450816	1.55235	0.693563	0.0450819	1.30823	0.693568	0.0450814	1.13004	0.69356	0.0450817	0.995339	0.693565	0.0450818	0.889447	0.693566	0.045083	0.772665	0.693585
0.04317	2.30953	0.664154	0.0431718	1.80447	0.664182	0.0431687	1.48824	0.664134	0.0431692	1.25573	0.664142	0.0431687	1.08447	0.664134	0.0431689	0.955289	0.664137	0.043169	0.853193	0.664138	0.0431698	0.739456	0.664151
0.0412572	2.20585	0.634726	0.0412591	1.72303	0.634755	0.041256	1.42315	0.634708	0.0412565	1.20137	0.634715	0.0412561	1.03731	0.634709	0.0412562	0.913466	0.634711	0.0412563	0.816341	0.634712	0.0412566	0.706133	0.634717
0.0392494	2.09481	0.603837	0.0392513	1.63519	0.603866	0.0392482	1.3533	0.603818	0.0392489	1.14198	0.603829	0.0392484	0.986039	0.603822	0.0392485	0.869144	0.603823	0.0392486	0.776152	0.603825	0.0392489	0.671487	0.603829
0.0372419	1.98185	0.572952	0.0372438	1.54548	0.572982	0.0372408	1.2806	0.572935	0.0372416	1.08127	0.572948	0.0372412	0.933566	0.572942	0.0372412	0.823632	0.572942	0.0372412	0.733633	0.572942	0.0372411	0.636028	0.57294
0.0352517	1.8675	0.542334	0.0352533	1.45503	0.542358	0.0352507	1.20707	0.542318	0.0352517	1.01998	0.542334	0.0352513	0.880187	0.542328	0.0352512	0.776274	0.542326	0.0352512	0.690445	0.542326	0.0352511	0.5987	0.542325
0.0332614	1.75095	0.511714	0.0332628	1.36313	0.511735	0.0332606	1.13155	0.511702	0.0332612	0.956522	0.511711	0.0332609	0.824342	0.511706	0.0332609	0.727128	0.511706	0.0348159	0.680768	0.535629	0.033261	0.558474	0.511708
0.0312711	1.63227	0.481094	0.0312717	1.26893	0.481103	0.0312704	1.05425	0.481083	0.0312707	0.890451	0.481088	0.0312705	0.764952	0.481085	0.0312705	0.673945	0.481085	0.0332609	0.646442	0.511706	0.031271	0.517817	0.481092
0.0293137	1.51425	0.45098	0.0293142	1.17505	0.450988	0.0293131	0.977647	0.450971	0.0293133	0.82347	0.450974	0.0293131	0.704274	0.450971	0.0293132	0.617566	0.450972	0.0312706	0.599232	0.481086	0.029314	0.470733	0.450985
0.0273562	1.22541	0.420865	0.0273563	0.957489	0.420866	0.0273557	0.804154	0.420857	0.0273557	0.679426	0.420857	0.0273556	0.583014	0.420855	0.0273558	0.513651	0.420858	0.0293134	0.548031	0.450975	0.027357	0.397824	0.420877
0.0253979	0	0.390737	0.0253978	0	0.390735	0.0253978	0	0.390735	0.0253973	0	0.390728	0.0253973	0	0.390728	0.0253976	0	0.390732	0.027356	0.456836	0.420862	0.0254	0	0.390769
axial velocity
	0			0			0			0			0			0			0			0
	2.30023			2.10624			2.01917			1.92176			1.85352			1.79915			1.7487			1.84775
	2.28982			2.13433			2.06943			1.99351			1.94203			1.90251			1.86709			1.94904
	2.24238			2.10877			2.05687			1.9958			1.95571			1.92916			1.90589			1.97668
	2.17678			2.06756			2.02822			1.98031			1.94959			1.93152			1.91738			1.97512
	2.10127			2.01785			1.99166			1.95606			1.93428			1.9232			1.91554			1.96019
	2.02103			1.9642			1.95142			1.92771			1.91408			1.91009			1.90642			1.9382
	1.93695			1.90749			1.90869			1.89641			1.89068			1.89295			1.89357			1.91245
	1.85222			1.84976			1.86473			1.86346			1.86527			1.87302			1.87825			1.88376
	1.76794			1.79176			1.8201			1.82991			1.83838			1.8512			1.86094			1.85262
	1.68923			1.73703			1.77789			1.79774			1.81244			1.8296			1.84332			1.82256
	1.61173			1.68269			1.73569			1.76501			1.78589			1.8073			1.82442			1.79155
	1.53577			1.62898			1.69361			1.73173			1.75835			1.78426			1.80417			1.75905
	1.45816			1.57349			1.64956			1.69623			1.7288			1.75892			1.78167			1.72369
	1.38308			1.51914			1.6057			1.66028			1.69846			1.7319			1.75749			1.68655
	1.31148			1.4665			1.56263			1.62414			1.66714			1.70318			1.73053			1.64653
	1.24334			1.41535			1.51982			1.58707			1.63355			1.67132			1.72379			1.60122
	1.18023			1.36642			1.47732			1.54872			1.59707			1.63438			1.69963			1.54638
	1.12609			1.32253			1.437			1.50975			1.5567			1.59004			1.66213			1.47301
	0.951969			1.17744			1.30361			1.38507			1.43738			1.47018			1.61275			1.32981
	0			0			0			0			0			0			1.48964			0
																			0
