# Supplementary material for: Optimization of Operation Parameters for Helical Flow Cleanout with Supercritical CO2 in Horizontal Wells Using Back-Propagation Artificial Neural Network
Source: PLoS One. 2016 Jun 1;11(6):e0156358. doi: 10.1371/journal.pone.0156358 (PMC4889083; doi:10.1371/journal.pone.0156358)
Supplement: S4 Dataset — (XLS) [file pone.0156358.s004.xls]

## Sheet: 353
z=0.6			z=0.8			z=1			z=1.2			z=1.4			z=1.6			z=1.8			z=2
r(m)	tangential velocity(m/s)	dimensionless radius	r(m)	tangential velocity(m/s)	dimensionless radius	r(m)	tangential velocity(m/s)	dimensionless radius	r(m)	tangential velocity(m/s)	dimensionless radius	r(m)	tangential velocity(m/s)	dimensionless radius	r(m)	tangential velocity(m/s)	dimensionless radius	r(m)	tangential velocity(m/s)	dimensionless radius	r(m)	tangential velocity(m/s)	dimensionless radius
0.0649938	0	0.999905	0.0649933	0	0.999897	0.0649928	0	0.999889	0.0649935	0	0.9999	0.0649934	0	0.999898	0.0649941	0	0.999909	0.0649947	0	0.999918	0.065	0	1
0.0630156	2.1481	0.969471	0.0630154	1.67542	0.969468	0.0630143	1.33839	0.969451	0.0630148	1.11378	0.969458	0.0630147	0.950112	0.969457	0.0630153	0.826474	0.969466	0.0630158	0.716125	0.969474	0.0630201	0.648206	0.96954
0.0610373	2.31971	0.939035	0.0610372	1.81528	0.939034	0.0610356	1.45974	0.939009	0.061036	1.22099	0.939015	0.0610358	1.04756	0.939012	0.0610364	0.912225	0.939022	0.0610369	0.800228	0.939029	0.06104	0.713151	0.939077
0.0590476	2.29634	0.908425	0.0590477	1.80318	0.908426	0.0590457	1.46113	0.908395	0.059046	1.22872	0.9084	0.0590457	1.05917	0.908395	0.0590463	0.927851	0.908405	0.0590467	0.822688	0.908411	0.0590496	0.730789	0.908455
0.0570579	2.25664	0.877814	0.0570582	1.77517	0.877818	0.0570558	1.44524	0.877782	0.057056	1.21808	0.877785	0.0570555	1.05248	0.877777	0.0570561	0.9254	0.877786	0.0570564	0.823343	0.877791	0.0570592	0.729057	0.877834
0.0550674	2.20499	0.847191	0.0550678	1.73604	0.847197	0.0550656	1.41765	0.847163	0.0550661	1.19558	0.847171	0.0550657	1.03523	0.847165	0.0550662	0.9102	0.847172	0.0550664	0.812113	0.847175	0.0550688	0.716272	0.847212
0.0530773	2.14464	0.816574	0.0530778	1.68873	0.816582	0.0530757	1.38286	0.816549	0.053076	1.1665	0.816554	0.0530756	1.0109	0.816548	0.053076	0.889344	0.816554	0.0530762	0.794716	0.816557	0.0530784	0.698952	0.816591
0.0510502	2.07655	0.785388	0.0510508	1.6346	0.785397	0.0510486	1.34233	0.785363	0.051049	1.1328	0.785369	0.0510486	0.981683	0.785363	0.051049	0.865355	0.785369	0.0510491	0.772607	0.785371	0.051051	0.678268	0.7854
0.0490231	2.0035	0.754202	0.0490237	1.5767	0.754211	0.0490215	1.29794	0.754177	0.0490218	1.0952	0.754182	0.0490214	0.949075	0.754175	0.0490217	0.837801	0.75418	0.0490218	0.7488	0.754182	0.0490236	0.655554	0.754209
0.0469958	1.92687	0.723012	0.0469972	1.5159	0.723034	0.0469945	1.25077	0.722992	0.0469947	1.05467	0.722995	0.0469943	0.913911	0.722989	0.0469945	0.806798	0.722992	0.0469947	0.723267	0.722995	0.0469961	0.63	0.723017
0.045083	1.85147	0.693585	0.0450845	1.4558	0.693608	0.0450816	1.20432	0.693563	0.0450819	1.01538	0.693568	0.0450814	0.879171	0.69356	0.0450817	0.776498	0.693565	0.0450818	0.69704	0.693566	0.045083	0.604002	0.693585
0.04317	1.77379	0.664154	0.0431718	1.39382	0.664182	0.0431687	1.15575	0.664134	0.0431692	0.974494	0.664142	0.0431687	0.843861	0.664134	0.0431689	0.744812	0.664137	0.043169	0.667822	0.664138	0.0431698	0.578558	0.664151
0.0412572	1.69406	0.634726	0.0412591	1.33069	0.634755	0.041256	1.10558	0.634708	0.0412565	0.932068	0.634715	0.0412561	0.807369	0.634709	0.0412562	0.712704	0.634711	0.0412563	0.637345	0.634712	0.0412566	0.553008	0.634717
0.0392494	1.60829	0.603837	0.0392513	1.26268	0.603866	0.0392482	1.05135	0.603818	0.0392489	0.886846	0.603829	0.0392484	0.766611	0.603822	0.0392485	0.678412	0.603823	0.0392486	0.606173	0.603825	0.0392489	0.525789	0.603829
0.0372419	1.52119	0.572952	0.0372438	1.19356	0.572982	0.0372408	0.995122	0.572935	0.0372416	0.839318	0.572948	0.0372412	0.725347	0.572942	0.0372412	0.642414	0.572942	0.0372412	0.573734	0.572942	0.0372411	0.499129	0.57294
0.0352517	1.43327	0.542334	0.0352533	1.12439	0.542358	0.0352507	0.938672	0.542318	0.0352517	0.790485	0.542334	0.0352513	0.684926	0.542328	0.0352512	0.605561	0.542326	0.0352512	0.541004	0.542326	0.0352511	0.470219	0.542325
0.0332614	1.34358	0.511714	0.0332628	1.05395	0.511735	0.0332606	0.880576	0.511702	0.0332612	0.74103	0.511711	0.0332609	0.641898	0.511706	0.0332609	0.56707	0.511706	0.0348159	0.533524	0.535629	0.033261	0.439495	0.511708
0.0312711	1.25197	0.481094	0.0312717	0.981456	0.481103	0.0312704	0.82098	0.481083	0.0312707	0.6899	0.481088	0.0312705	0.595824	0.481085	0.0312705	0.524729	0.481085	0.0332609	0.506761	0.511706	0.031271	0.407957	0.481092
0.0293137	1.16093	0.45098	0.0293142	0.909573	0.450988	0.0293131	0.761406	0.450971	0.0293133	0.637288	0.450974	0.0293131	0.548789	0.450971	0.0293132	0.480238	0.450972	0.0312706	0.469772	0.481086	0.029314	0.370926	0.450985
0.0273562	0.939026	0.420865	0.0273563	0.739067	0.420866	0.0273557	0.628872	0.420857	0.0273557	0.528267	0.420857	0.0273556	0.454739	0.420855	0.0273558	0.400061	0.420858	0.0293134	0.430155	0.450975	0.027357	0.312733	0.420877
0.0253979	0	0.390737	0.0253978	0	0.390735	0.0253978	0	0.390735	0.0253973	0	0.390728	0.0253973	0	0.390728	0.0253976	0	0.390732	0.027356	0.35708	0.420862	0.0254	0	0.390769
axial velocity
	0			0			0			0			0			0			0			0
	1.78238			1.6479			1.58414			1.50389			1.45588			1.41473			1.37526			1.45306
	1.77932			1.67452			1.62791			1.56516			1.5298			1.50164			1.47285			1.53834
	1.7441			1.65566			1.61971			1.56961			1.54351			1.52603			1.50675			1.56342
	1.69493			1.62408			1.59872			1.55936			1.54056			1.52956			1.51846			1.56539
	1.63826			1.58595			1.57134			1.5416			1.52942			1.52406			1.51832			1.55589
	1.57788			1.54489			1.54071			1.52026			1.51442			1.51464			1.51201			1.5401
	1.51443			1.50144			1.5079			1.49685			1.49702			1.50173			1.50281			1.52107
	1.45043			1.4572			1.47404			1.47209			1.47773			1.4867			1.49138			1.49905
	1.38671			1.41265			1.43958			1.44677			1.45708			1.47004			1.47829			1.47514
	1.32717			1.37055			1.40697			1.42247			1.43727			1.45328			1.46497			1.4523
	1.26838			1.32875			1.37429			1.39755			1.417			1.43577			1.45059			1.42842
	1.21063			1.28745			1.34171			1.37213			1.39576			1.41771			1.43504			1.40301
	1.15173			1.2447			1.30763			1.34478			1.3727			1.39796			1.41766			1.37555
	1.09469			1.20269			1.27363			1.31702			1.34881			1.37671			1.39875			1.34645
	1.0402			1.16207			1.24016			1.28926			1.32395			1.35401			1.37701			1.31476
	0.988216			1.12262			1.2066			1.26056			1.29702			1.32851			1.37153			1.27873
	0.939806			1.08493			1.17318			1.23046			1.26751			1.29811			1.35195			1.23473
	0.898049			1.05074			1.14128			1.19914			1.23444			1.26057			1.32155			1.17426
	0.76216			0.93607			1.03554			1.10043			1.13858			1.16299			1.28097			1.05729
	0			0			0			0			0			0			1.18135			0
																			0

## Sheet: 373
z=0.6			z=0.8			z=1			z=1.2			z=1.4			z=1.6			z=1.8			z=2
r(m)	tangential velocity(m/s)	dimensionless radius	r(m)	tangential velocity(m/s)	dimensionless radius	r(m)	tangential velocity(m/s)	dimensionless radius	r(m)	tangential velocity(m/s)	dimensionless radius	r(m)	tangential velocity(m/s)	dimensionless radius	r(m)	tangential velocity(m/s)	dimensionless radius	r(m)	tangential velocity(m/s)	dimensionless radius	r(m)	tangential velocity(m/s)	dimensionless radius
0.0649938	0	0.999905	0.0649933	0	0.999897	0.0649928	0	0.999889	0.0649935	0	0.9999	0.0649934	0	0.999898	0.0649941	0	0.999909	0.0649947	0	0.999918	0.065	0	1
0.0630156	2.06257	0.969471	0.0630154	1.60496	0.969468	0.0630143	1.28091	0.969451	0.0630148	1.06572	0.969458	0.0630147	0.909726	0.969457	0.0630153	0.785011	0.969466	0.0630158	0.682116	0.969474	0.0630201	0.620105	0.96954
0.0610373	2.2301	0.939035	0.0610372	1.74066	0.939034	0.0610356	1.39687	0.939009	0.061036	1.16739	0.939015	0.0610358	1.00196	0.939012	0.0610364	0.869276	0.939022	0.0610369	0.759824	0.939029	0.06104	0.679966	0.939077
0.0590476	2.2091	0.908425	0.0590477	1.72966	0.908426	0.0590457	1.39864	0.908395	0.059046	1.17374	0.9084	0.0590457	1.01227	0.908395	0.0590463	0.884199	0.908405	0.0590467	0.780738	0.908411	0.0590496	0.696911	0.908455
0.0570579	2.17152	0.877814	0.0570582	1.70376	0.877818	0.0570558	1.38377	0.877782	0.057056	1.16395	0.877785	0.0570555	1.00504	0.877777	0.0570561	0.881792	0.877786	0.0570564	0.781383	0.877791	0.0570592	0.694237	0.877834
0.0550674	2.12231	0.847191	0.0550678	1.66666	0.847197	0.0550656	1.35754	0.847163	0.0550661	1.14366	0.847171	0.0550657	0.989185	0.847165	0.0550662	0.867238	0.847172	0.0550664	0.771089	0.847175	0.0550688	0.678306	0.847212
0.0530773	2.06472	0.816574	0.0530778	1.62093	0.816582	0.0530757	1.32461	0.816549	0.053076	1.11612	0.816554	0.0530756	0.965139	0.816548	0.053076	0.846545	0.816554	0.0530762	0.754786	0.816557	0.0530784	0.659967	0.816591
0.0510502	1.99995	0.785388	0.0510508	1.56922	0.785397	0.0510486	1.28591	0.785363	0.051049	1.08315	0.785369	0.0510486	0.935855	0.785363	0.051049	0.823452	0.785369	0.0510491	0.734167	0.785371	0.051051	0.640797	0.7854
0.0490231	1.93022	0.754202	0.0490237	1.51416	0.754211	0.0490215	1.24283	0.754177	0.0490218	1.04787	0.754182	0.0490214	0.904967	0.754175	0.0490217	0.797513	0.75418	0.0490218	0.712039	0.754182	0.0490236	0.618135	0.754209
0.0469958	1.85668	0.723012	0.0469972	1.4562	0.723034	0.0469945	1.19731	0.722992	0.0469947	1.00911	0.722995	0.0469943	0.872564	0.722989	0.0469945	0.768249	0.722992	0.0469947	0.687054	0.722995	0.0469961	0.593828	0.723017
0.045083	1.78458	0.693585	0.0450845	1.39897	0.693608	0.0450816	1.15229	0.693563	0.0450819	0.970879	0.693568	0.0450814	0.839852	0.69356	0.0450817	0.73943	0.693565	0.0450818	0.661148	0.693566	0.045083	0.568814	0.693585
0.04317	1.71005	0.664154	0.0431718	1.33974	0.664182	0.0431687	1.10507	0.664134	0.0431692	0.930911	0.664142	0.0431687	0.805022	0.664134	0.0431689	0.708797	0.664137	0.043169	0.633443	0.664138	0.0431698	0.543489	0.664151
0.0412572	1.63329	0.634726	0.0412591	1.27901	0.634755	0.041256	1.05734	0.634708	0.0412565	0.889753	0.634715	0.0412561	0.769279	0.634709	0.0412562	0.678383	0.634711	0.0412563	0.605285	0.634712	0.0412566	0.520522	0.634717
0.0392494	1.55072	0.603837	0.0392513	1.2137	0.603866	0.0392482	1.00585	0.603818	0.0392489	0.845877	0.603829	0.0392484	0.730429	0.603822	0.0392485	0.646655	0.603823	0.0392486	0.575772	0.603825	0.0392489	0.495637	0.603829
0.0372419	1.46677	0.572952	0.0372438	1.14712	0.572982	0.0372408	0.95198	0.572935	0.0372416	0.800084	0.572948	0.0372412	0.690473	0.572942	0.0372412	0.612265	0.572942	0.0372412	0.544676	0.572942	0.0372411	0.470473	0.57294
0.0352517	1.38168	0.542334	0.0352533	1.07975	0.542358	0.0352507	0.897118	0.542318	0.0352517	0.754393	0.542334	0.0352513	0.651446	0.542328	0.0352512	0.576209	0.542326	0.0352512	0.513261	0.542326	0.0352511	0.444252	0.542325
0.0332614	1.29486	0.511714	0.0332628	1.01136	0.511735	0.0332606	0.84063	0.511702	0.0332612	0.708039	0.511711	0.0332609	0.611132	0.511706	0.0332609	0.539452	0.511706	0.0348159	0.506045	0.535629	0.033261	0.415726	0.511708
0.0312711	1.20649	0.481094	0.0312717	0.941422	0.481103	0.0312704	0.782958	0.481083	0.0312707	0.658882	0.481088	0.0312705	0.566744	0.481085	0.0312705	0.500683	0.481085	0.0332609	0.480056	0.511706	0.031271	0.387105	0.481092
0.0293137	1.11882	0.45098	0.0293142	0.871917	0.450988	0.0293131	0.724446	0.450971	0.0293133	0.60887	0.450974	0.0293131	0.52088	0.450971	0.0293132	0.458196	0.450972	0.0312706	0.445026	0.481086	0.029314	0.350834	0.450985
0.0273562	0.906332	0.420865	0.0273563	0.708924	0.420866	0.0273557	0.600042	0.420857	0.0273557	0.502802	0.420857	0.0273556	0.433958	0.420855	0.0273558	0.38035	0.420858	0.0293134	0.406102	0.450975	0.027357	0.294111	0.420877
0.0253979	0	0.390737	0.0253978	0	0.390735	0.0253978	0	0.390735	0.0253973	0	0.390728	0.0253973	0	0.390728	0.0253976	0	0.390732	0.027356	0.336434	0.420862	0.0254	0	0.390769

## Sheet: 393
z=0.6			z=0.8			z=1			z=1.2			z=1.4			z=1.6			z=1.8			z=2
r(m)	tangential velocity(m/s)	dimensionless radius	r(m)	tangential velocity(m/s)	dimensionless radius	r(m)	tangential velocity(m/s)	dimensionless radius	r(m)	tangential velocity(m/s)	dimensionless radius	r(m)	tangential velocity(m/s)	dimensionless radius	r(m)	tangential velocity(m/s)	dimensionless radius	r(m)	tangential velocity(m/s)	dimensionless radius	r(m)	tangential velocity(m/s)	dimensionless radius
0.0649938	0	0.999905	0.0649933	0	0.999897	0.0649928	0	0.999889	0.0649935	0	0.9999	0.0649934	0	0.999898	0.0649941	0	0.999909	0.0649947	0	0.999918	0.065	0	1
0.0630156	2.01169	0.969471	0.0630154	1.54715	0.969468	0.0630143	1.22472	0.969451	0.0630148	1.01062	0.969458	0.0630147	0.858484	0.969457	0.0630153	0.740175	0.969466	0.0630158	0.64428	0.969474	0.0630201	0.58484	0.96954
0.0610373	2.17211	0.939035	0.0610372	1.67462	0.939034	0.0610356	1.33558	0.939009	0.061036	1.10876	0.939015	0.0610358	0.947903	0.939012	0.0610364	0.81963	0.939022	0.0610369	0.719398	0.939029	0.06104	0.64142	0.939077
0.0590476	2.15016	0.908425	0.0590477	1.66376	0.908426	0.0590457	1.33589	0.908395	0.059046	1.11523	0.9084	0.0590457	0.958476	0.908395	0.0590463	0.834702	0.908405	0.0590467	0.73899	0.908411	0.0590496	0.653845	0.908455
0.0570579	2.11228	0.877814	0.0570582	1.63848	0.877818	0.0570558	1.3214	0.877782	0.057056	1.1055	0.877785	0.0570555	0.952085	0.877777	0.0570561	0.833122	0.877786	0.0570564	0.737927	0.877791	0.0570592	0.652298	0.877834
0.0550674	2.06315	0.847191	0.0550678	1.60228	0.847197	0.0550656	1.29625	0.847163	0.0550661	1.08472	0.847171	0.0550657	0.936384	0.847165	0.0550662	0.820396	0.847172	0.0550664	0.728004	0.847175	0.0550688	0.640525	0.847212
0.0530773	2.00595	0.816574	0.0530778	1.55771	0.816582	0.0530757	1.26446	0.816549	0.053076	1.05838	0.816554	0.0530756	0.914556	0.816548	0.053076	0.801491	0.816554	0.0530762	0.712871	0.816557	0.0530784	0.624685	0.816591
0.0510502	1.94126	0.785388	0.0510508	1.50735	0.785397	0.0510486	1.22715	0.785363	0.051049	1.02814	0.785369	0.0510486	0.887467	0.785363	0.051049	0.778272	0.785369	0.0510491	0.693086	0.785371	0.051051	0.60505	0.7854
0.0490231	1.87174	0.754202	0.0490237	1.45403	0.754211	0.0490215	1.18673	0.754177	0.0490218	0.994815	0.754182	0.0490214	0.858183	0.754175	0.0490217	0.752955	0.75418	0.0490218	0.670971	0.754182	0.0490236	0.582049	0.754209
0.0469958	1.79915	0.723012	0.0469972	1.39776	0.723034	0.0469945	1.14392	0.722992	0.0469947	0.958232	0.722995	0.0469943	0.826823	0.722989	0.0469945	0.725909	0.722992	0.0469947	0.646846	0.722995	0.0469961	0.55868	0.723017
0.045083	1.72821	0.693585	0.0450845	1.34244	0.693608	0.0450816	1.1011	0.693563	0.0450819	0.922594	0.693568	0.0450814	0.794879	0.69356	0.0450817	0.697912	0.693565	0.0450818	0.622806	0.693566	0.045083	0.535312	0.693585
0.04317	1.65502	0.664154	0.0431718	1.28568	0.664182	0.0431687	1.05588	0.664134	0.0431692	0.885424	0.664142	0.0431687	0.762362	0.664134	0.0431689	0.669259	0.664137	0.043169	0.596753	0.664138	0.0431698	0.512645	0.664151
0.0412572	1.5801	0.634726	0.0412591	1.22727	0.634755	0.041256	1.00918	0.634708	0.0412565	0.846896	0.634715	0.0412561	0.728992	0.634709	0.0412562	0.641284	0.634711	0.0412563	0.570355	0.634712	0.0412566	0.490824	0.634717
0.0392494	1.49967	0.603837	0.0392513	1.16465	0.603866	0.0392482	0.958584	0.603818	0.0392489	0.80601	0.603829	0.0392484	0.692762	0.603822	0.0392485	0.610958	0.603823	0.0392486	0.542929	0.603825	0.0392489	0.466444	0.603829
0.0372419	1.41793	0.572952	0.0372438	1.10134	0.572982	0.0372408	0.906677	0.572935	0.0372416	0.763682	0.572948	0.0372412	0.656115	0.572942	0.0372412	0.578427	0.572942	0.0372412	0.512787	0.572942	0.0372411	0.44164	0.57294
0.0352517	1.33527	0.542334	0.0352533	1.03693	0.542358	0.0352507	0.85462	0.542318	0.0352517	0.720443	0.542334	0.0352513	0.618794	0.542328	0.0352512	0.544162	0.542326	0.0352512	0.482243	0.542326	0.0352511	0.416489	0.542325
0.0332614	1.25066	0.511714	0.0332628	0.971292	0.511735	0.0332606	0.801165	0.511702	0.0332612	0.675712	0.511711	0.0332609	0.579769	0.511706	0.0332609	0.507717	0.511706	0.0348159	0.475783	0.535629	0.033261	0.388867	0.511708
0.0312711	1.16492	0.481094	0.0312717	0.903796	0.481103	0.0312704	0.746709	0.481083	0.0312707	0.629224	0.481088	0.0312705	0.538443	0.481085	0.0312705	0.47033	0.481085	0.0332609	0.45243	0.511706	0.031271	0.360317	0.481092
0.0293137	1.08013	0.45098	0.0293142	0.835633	0.450988	0.0293131	0.693666	0.450971	0.0293133	0.581779	0.450974	0.0293131	0.494549	0.450971	0.0293132	0.430902	0.450972	0.0312706	0.418965	0.481086	0.029314	0.329569	0.450985
0.0273562	0.873465	0.420865	0.0273563	0.677915	0.420866	0.0273557	0.570766	0.420857	0.0273557	0.478861	0.420857	0.0273556	0.407409	0.420855	0.0273558	0.356031	0.420858	0.0293134	0.379749	0.450975	0.027357	0.271451	0.420877
0.0253979	0	0.390737	0.0253978	0	0.390735	0.0253978	0	0.390735	0.0253973	0	0.390728	0.0253973	0	0.390728	0.0253976	0	0.390732	0.027356	0.320747	0.420862	0.0254	0	0.390769
axial vleocity
	0			0			0			0			0			0			0			0
	1.62273			1.4825			1.40323			1.32801			1.28333			1.24038			1.20263			1.27078
	1.61411			1.50165			1.44081			1.3812			1.34781			1.31553			1.28838			1.3446
	1.5781			1.48182			1.43261			1.38429			1.35815			1.33644			1.31771			1.36598
	1.52886			1.45068			1.41218			1.37407			1.35426			1.33904			1.32707			1.3665
	1.47274			1.41364			1.38622			1.35702			1.34393			1.33376			1.32655			1.35726
	1.41352			1.37398			1.35766			1.33706			1.32991			1.32552			1.3208			1.34291
	1.35152			1.33226			1.32706			1.31475			1.31344			1.31395			1.31235			1.32581
	1.28915			1.2899			1.29554			1.29133			1.29527			1.29983			1.30193			1.30574
	1.22734			1.24724			1.2634			1.26798			1.27594			1.28414			1.29003			1.28347
	1.16974			1.20692			1.23297			1.24563			1.25756			1.26871			1.27792			1.26263
	1.11303			1.16701			1.20258			1.2227			1.23876			1.25281			1.26489			1.24108
	1.05752			1.12765			1.17248			1.19919			1.21905			1.23635			1.25083			1.21821
	1.00104			1.08698			1.14115			1.17389			1.19768			1.2184			1.23534			1.19338
	0.94648			1.0472			1.11001			1.14842			1.17559			1.1991			1.2187			1.16728
	0.894552			1.00882			1.07947			1.12321			1.15276			1.17857			1.19936			1.13924
	0.845213			0.971578			1.04899			1.09717			1.12816			1.15556			1.19454			1.10729
	0.799302			0.935945			1.01879			1.0698			1.10175			1.12852			1.17729			1.06834
	0.759714			0.903755			0.990348			1.04225			1.07235			1.09605			1.15104			1.01478
	0.634351			0.798138			0.89592			0.954544			0.987331			1.01078			1.11569			0.912422
	0			0			0			0			0			0			1.02927			0
																			0

## Sheet: 413
z=0.6			z=0.8			z=1			z=1.2			z=1.4			z=1.6			z=1.8			z=2
r(m)	tangential velocity(m/s)	dimensionless radius	r(m)	tangential velocity(m/s)	dimensionless radius	r(m)	tangential velocity(m/s)	dimensionless radius	r(m)	tangential velocity(m/s)	dimensionless radius	r(m)	tangential velocity(m/s)	dimensionless radius	r(m)	tangential velocity(m/s)	dimensionless radius	r(m)	tangential velocity(m/s)	dimensionless radius	r(m)	tangential velocity(m/s)	dimensionless radius
0.0649938	0	0.999905	0.0649933	0	0.999897	0.0649928	0	0.999889	0.0649935	0	0.9999	0.0649934	0	0.999898	0.0649941	0	0.999909	0.0649947	0	0.999918	0.065	0	1
0.0630156	1.91866	0.969471	0.0630154	1.47569	0.969468	0.0630143	1.16552	0.969451	0.0630148	0.96347	0.969458	0.0630147	0.817315	0.969457	0.0630153	0.706728	0.969466	0.0630158	0.617079	0.969474	0.0630201	0.548175	0.96954
0.0610373	2.07357	0.939035	0.0610372	1.60143	0.939034	0.0610356	1.27046	0.939009	0.061036	1.05483	0.939015	0.0610358	0.900075	0.939012	0.0610364	0.774565	0.939022	0.0610369	0.682866	0.939029	0.06104	0.602131	0.939077
0.0590476	2.05371	0.908425	0.0590477	1.59138	0.908426	0.0590457	1.27155	0.908395	0.059046	1.06025	0.9084	0.0590457	0.910658	0.908395	0.0590463	0.787766	0.908405	0.0590467	0.69992	0.908411	0.0590496	0.618064	0.908455
0.0570579	2.01847	0.877814	0.0570582	1.56659	0.877818	0.0570558	1.25907	0.877782	0.057056	1.05134	0.877785	0.0570555	0.903481	0.877777	0.0570561	0.786975	0.877786	0.0570564	0.698616	0.877791	0.0570592	0.617534	0.877834
0.0550674	1.9727	0.847191	0.0550678	1.53146	0.847197	0.0550656	1.23551	0.847163	0.0550661	1.03176	0.847171	0.0550657	0.888011	0.847165	0.0550662	0.774662	0.847172	0.0550664	0.687674	0.847175	0.0550688	0.604637	0.847212
0.0530773	1.91907	0.816574	0.0530778	1.48906	0.816582	0.0530757	1.2049	0.816549	0.053076	1.00666	0.816554	0.0530756	0.867666	0.816548	0.053076	0.757023	0.816554	0.0530762	0.673349	0.816557	0.0530784	0.590617	0.816591
0.0510502	1.85834	0.785388	0.0510508	1.44098	0.785397	0.0510486	1.16946	0.785363	0.051049	0.977534	0.785369	0.0510486	0.841996	0.785363	0.051049	0.736453	0.785369	0.0510491	0.654878	0.785371	0.051051	0.572628	0.7854
0.0490231	1.79288	0.754202	0.0490237	1.38931	0.754211	0.0490215	1.13041	0.754177	0.0490218	0.945539	0.754182	0.0490214	0.813628	0.754175	0.0490217	0.713617	0.75418	0.0490218	0.634302	0.754182	0.0490236	0.552157	0.754209
0.0469958	1.7237	0.723012	0.0469972	1.33577	0.723034	0.0469945	1.08935	0.722992	0.0469947	0.910359	0.722995	0.0469943	0.783228	0.722989	0.0469945	0.688476	0.722992	0.0469947	0.612579	0.722995	0.0469961	0.532161	0.723017
0.045083	1.65589	0.693585	0.0450845	1.28338	0.693608	0.0450816	1.04852	0.693563	0.0450819	0.876704	0.693568	0.0450814	0.753461	0.69356	0.0450817	0.662724	0.693565	0.0450818	0.590367	0.693566	0.045083	0.511752	0.693585
0.04317	1.58598	0.664154	0.0431718	1.22869	0.664182	0.0431687	1.00584	0.664134	0.0431692	0.842337	0.664142	0.0431687	0.722603	0.664134	0.0431689	0.635505	0.664137	0.043169	0.564856	0.664138	0.0431698	0.490005	0.664151
0.0412572	1.51427	0.634726	0.0412591	1.17241	0.634755	0.041256	0.962364	0.634708	0.0412565	0.805315	0.634715	0.0412561	0.691112	0.634709	0.0412562	0.608944	0.634711	0.0412563	0.539467	0.634712	0.0412566	0.469156	0.634717
0.0392494	1.43729	0.603837	0.0392513	1.11191	0.603866	0.0392482	0.91493	0.603818	0.0392489	0.764585	0.603829	0.0392484	0.656827	0.603822	0.0392485	0.580297	0.603823	0.0392486	0.514006	0.603825	0.0392489	0.446288	0.603829
0.0372419	1.3587	0.572952	0.0372438	1.0512	0.572982	0.0372408	0.865716	0.572935	0.0372416	0.723562	0.572948	0.0372412	0.62153	0.572942	0.0372412	0.549109	0.572942	0.0372412	0.4856	0.572942	0.0372411	0.421277	0.57294
0.0352517	1.27985	0.542334	0.0352533	0.990015	0.542358	0.0352507	0.8162	0.542318	0.0352517	0.682062	0.542334	0.0352513	0.585283	0.542328	0.0352512	0.51623	0.542326	0.0352512	0.456934	0.542326	0.0352511	0.395203	0.542325
0.0332614	1.19992	0.511714	0.0332628	0.926844	0.511735	0.0332606	0.764365	0.511702	0.0332612	0.638737	0.511711	0.0332609	0.548035	0.511706	0.0332609	0.482375	0.511706	0.0348159	0.450876	0.535629	0.033261	0.368548	0.511708
0.0312711	1.11844	0.481094	0.0312717	0.862062	0.481103	0.0312704	0.711307	0.481083	0.0312707	0.595501	0.481088	0.0312705	0.509844	0.481085	0.0312705	0.447369	0.481085	0.0332609	0.429229	0.511706	0.031271	0.338207	0.481092
0.0293137	1.03778	0.45098	0.0293142	0.79764	0.450988	0.0293131	0.658057	0.450971	0.0293133	0.551332	0.450974	0.0293131	0.46632	0.450971	0.0293132	0.411922	0.450972	0.0312706	0.398616	0.481086	0.029314	0.30439	0.450985
0.0273562	0.841294	0.420865	0.0273563	0.647784	0.420866	0.0273557	0.543501	0.420857	0.0273557	0.455598	0.420857	0.0273556	0.382734	0.420855	0.0273558	0.347748	0.420858	0.0293134	0.363842	0.450975	0.027357	0.256397	0.420877
0.0253979	0	0.390737	0.0253978	0	0.390735	0.0253978	0	0.390735	0.0253973	0	0.390728	0.0253973	0	0.390728	0.0253976	0	0.390732	0.027356	0.304511	0.420862	0.0254	0	0.390769
axial velocity
	0			0			0			0			0			0			0			0
	1.53628			1.39577			1.31987			1.24337			1.20027			1.15952			1.11994			1.18307
	1.52589			1.41286			1.35417			1.29335			1.26005			1.22978			1.20094			1.25269
	1.49086			1.39353			1.34573			1.29637			1.26926			1.24821			1.2291			1.2732
	1.44326			1.36335			1.32615			1.2866			1.26534			1.24978			1.23906			1.27372
	1.38911			1.32748			1.30106			1.27046			1.25511			1.24487			1.23885			1.26454
	1.33188			1.28924			1.27314			1.25111			1.24136			1.23737			1.23305			1.25098
	1.272			1.24914			1.24359			1.22962			1.22565			1.22626			1.22469			1.23508
	1.21202			1.20832			1.21339			1.20746			1.20848			1.21276			1.21453			1.21565
	1.15262			1.16716			1.18248			1.18522			1.19019			1.19787			1.20326			1.1943
	1.09718			1.12829			1.15316			1.16364			1.17276			1.18338			1.19194			1.17453
	1.04261			1.08988			1.1238			1.14156			1.15499			1.16854			1.17956			1.1539
	0.989152			1.052			1.09478			1.11905			1.13631			1.15305			1.16613			1.13209
	0.934736			1.01291			1.06464			1.09493			1.11595			1.13606			1.15149			1.10869
	0.882145			0.974834			1.03456			1.07064			1.09482			1.11781			1.13583			1.08408
	0.832138			0.93834			1.00504			1.04634			1.07324			1.09851			1.11783			1.05751
	0.784736			0.903064			0.975525			1.02132			1.05024			1.07704			1.11335			1.02764
	0.740635			0.869352			0.946277			0.995487			1.02572			1.0517			1.09731			0.991823
	0.702837			0.838644			0.919113			0.969498			0.998697			1.02189			1.07297			0.942731
	0.583486			0.738779			0.829273			0.885394			0.919842			0.942597			1.04094			0.847595
	0			0			0			0			0			0			0.960154			0
																			0

## Sheet: 433
z=0.6			z=0.8			z=1			z=1.2			z=1.4			z=1.6			z=1.8			z=2
r(m)	tangential velocity(m/s)	dimensionless radius	r(m)	tangential velocity(m/s)	dimensionless radius	r(m)	tangential velocity(m/s)	dimensionless radius	r(m)	tangential velocity(m/s)	dimensionless radius	r(m)	tangential velocity(m/s)	dimensionless radius	r(m)	tangential velocity(m/s)	dimensionless radius	r(m)	tangential velocity(m/s)	dimensionless radius	r(m)	tangential velocity(m/s)	dimensionless radius
0.0649938	0	0.999905	0.0649933	0	0.999897	0.0649928	0	0.999889	0.0649935	0	0.9999	0.0649934	0	0.999898	0.0649941	0	0.999909	0.0649947	0	0.999918	0.065	0	1
0.0630156	1.85244	0.969471	0.0630154	1.41559	0.969468	0.0630143	1.11459	0.969451	0.0630148	0.91145	0.969458	0.0630147	0.777918	0.969457	0.0630153	0.66787	0.969466	0.0630158	0.578459	0.969474	0.0630201	0.523095	0.96954
0.0610373	2.00315	0.939035	0.0610372	1.53654	0.939034	0.0610356	1.21465	0.939009	0.061036	1.00304	0.939015	0.0610358	0.85718	0.939012	0.0610364	0.733322	0.939022	0.0610369	0.64599	0.939029	0.06104	0.575918	0.939077
0.0590476	1.98453	0.908425	0.0590477	1.52728	0.908426	0.0590457	1.21503	0.908395	0.059046	1.011	0.9084	0.0590457	0.865303	0.908395	0.0590463	0.7464	0.908405	0.0590467	0.662862	0.908411	0.0590496	0.590763	0.908455
0.0570579	1.95109	0.877814	0.0570582	1.50456	0.877818	0.0570558	1.2022	0.877782	0.057056	1.00295	0.877785	0.0570555	0.858986	0.877777	0.0570561	0.745382	0.877786	0.0570564	0.663656	0.877791	0.0570592	0.587361	0.877834
0.0550674	1.90684	0.847191	0.0550678	1.47104	0.847197	0.0550656	1.17971	0.847163	0.0550661	0.984886	0.847171	0.0550657	0.84437	0.847165	0.0550662	0.736365	0.847172	0.0550664	0.654346	0.847175	0.0550688	0.572411	0.847212
0.0530773	1.85493	0.816574	0.0530778	1.43054	0.816582	0.0530757	1.15107	0.816549	0.053076	0.961784	0.816554	0.0530756	0.824027	0.816548	0.053076	0.720914	0.816554	0.0530762	0.640954	0.816557	0.0530784	0.55761	0.816591
0.0510502	1.79629	0.785388	0.0510508	1.38451	0.785397	0.0510486	1.11736	0.785363	0.051049	0.934489	0.785369	0.0510486	0.799801	0.785363	0.051049	0.700549	0.785369	0.0510491	0.623937	0.785371	0.051051	0.540951	0.7854
0.0490231	1.73322	0.754202	0.0490237	1.33548	0.754211	0.0490215	1.08057	0.754177	0.0490218	0.903611	0.754182	0.0490214	0.774156	0.754175	0.0490217	0.678504	0.75418	0.0490218	0.605	0.754182	0.0490236	0.521445	0.754209
0.0469958	1.66669	0.723012	0.0469972	1.28436	0.723034	0.0469945	1.04162	0.722992	0.0469947	0.870726	0.722995	0.0469943	0.746898	0.722989	0.0469945	0.65416	0.722992	0.0469947	0.58417	0.722995	0.0469961	0.502132	0.723017
0.045083	1.6012	0.693585	0.0450845	1.23354	0.693608	0.0450816	1.00234	0.693563	0.0450819	0.839467	0.693568	0.0450814	0.71892	0.69356	0.0450817	0.630877	0.693565	0.0450818	0.563375	0.693566	0.045083	0.4825	0.693585
0.04317	1.53341	0.664154	0.0431718	1.18118	0.664182	0.0431687	0.961271	0.664134	0.0431692	0.806955	0.664142	0.0431687	0.689943	0.664134	0.0431689	0.606464	0.664137	0.043169	0.538624	0.664138	0.0431698	0.46219	0.664151
0.0412572	1.46358	0.634726	0.0412591	1.12816	0.634755	0.041256	0.919572	0.634708	0.0412565	0.771368	0.634715	0.0412561	0.660265	0.634709	0.0412562	0.580675	0.634711	0.0412563	0.513911	0.634712	0.0412566	0.442461	0.634717
0.0392494	1.38864	0.603837	0.0392513	1.07084	0.603866	0.0392482	0.87476	0.603818	0.0392489	0.733036	0.603829	0.0392484	0.627651	0.603822	0.0392485	0.552432	0.603823	0.0392486	0.489763	0.603825	0.0392489	0.421189	0.603829
0.0372419	1.31226	0.572952	0.0372438	1.01194	0.572982	0.0372408	0.827723	0.572935	0.0372416	0.695174	0.572948	0.0372412	0.595138	0.572942	0.0372412	0.523629	0.572942	0.0372412	0.461506	0.572942	0.0372411	0.394979	0.57294
0.0352517	1.23545	0.542334	0.0352533	0.952461	0.542358	0.0352507	0.779883	0.542318	0.0352517	0.656355	0.542334	0.0352513	0.561214	0.542328	0.0352512	0.493062	0.542326	0.0352512	0.433188	0.542326	0.0352511	0.367394	0.542325
0.0332614	1.15765	0.511714	0.0332628	0.8923	0.511735	0.0332606	0.729857	0.511702	0.0332612	0.614923	0.511711	0.0332609	0.525854	0.511706	0.0332609	0.460817	0.511706	0.0348159	0.427448	0.535629	0.033261	0.343282	0.511708
0.0312711	1.07881	0.481094	0.0312717	0.83039	0.481103	0.0312704	0.678992	0.481083	0.0312707	0.572936	0.481088	0.0312705	0.488715	0.481085	0.0312705	0.426312	0.481085	0.0332609	0.406891	0.511706	0.031271	0.321042	0.481092
0.0293137	1.0005	0.45098	0.0293142	0.768089	0.450988	0.0293131	0.63028	0.450971	0.0293133	0.529469	0.450974	0.0293131	0.448007	0.450971	0.0293132	0.391369	0.450972	0.0312706	0.376515	0.481086	0.029314	0.291519	0.450985
0.0273562	0.810099	0.420865	0.0273563	0.619345	0.420866	0.0273557	0.517693	0.420857	0.0273557	0.431941	0.420857	0.0273556	0.368427	0.420855	0.0273558	0.32996	0.420858	0.0293134	0.339251	0.450975	0.027357	0.246854	0.420877
0.0253979	0	0.390737	0.0253978	0	0.390735	0.0253978	0	0.390735	0.0253973	0	0.390728	0.0253973	0	0.390728	0.0253976	0	0.390732	0.027356	0.278957	0.420862	0.0254	0	0.390769
axial velocity
	0			0			0			0			0			0			0			0
	1.46712			1.32644			1.24826			1.17241			1.13112			1.08861			1.05269			1.10913
	1.45509			1.34188			1.27999			1.21887			1.18601			1.15439			1.12715			1.17419
	1.42017			1.32277			1.27126			1.22084			1.19407			1.17229			1.15211			1.19302
	1.37302			1.29318			1.2518			1.21127			1.19054			1.17373			1.16011			1.19394
	1.31972			1.25822			1.22727			1.19553			1.18091			1.16902			1.15911			1.18651
	1.2636			1.22091			1.20027			1.17716			1.16777			1.16214			1.15369			1.17344
	1.20499			1.18159			1.17161			1.15699			1.15258			1.15187			1.14577			1.15778
	1.14627			1.14165			1.14233			1.1358			1.13589			1.1394			1.13604			1.13978
	1.08803			1.10144			1.11244			1.11462			1.11821			1.1253			1.12503			1.1197
	1.03369			1.06338			1.08397			1.09416			1.10149			1.11134			1.11394			1.10114
	0.980192			1.02575			1.05557			1.07326			1.08424			1.09717			1.1018			1.08172
	0.927871			0.988773			1.02781			1.05191			1.06606			1.08274			1.08878			1.06082
	0.874746			0.950657			0.999009			1.02882			1.0464			1.06704			1.07475			1.03869
	0.823464			0.913361			0.970121			1.0055			1.02608			1.04978			1.05971			1.0154
	0.77463			0.877509			0.941878			0.98224			1.00529			1.0315			1.04261			0.99034
	0.728348			0.842887			0.913775			0.958483			0.98311			1.01134			1.03835			0.962609
	0.685597			0.810044			0.885963			0.933824			0.959558			0.987705			1.0232			0.929109
	0.649032			0.780288			0.860108			0.909136			0.933825			0.960286			0.999935			0.883067
	0.533881			0.683761			0.775973			0.830352			0.85901			0.885136			0.968827			0.793095
	0			0			0			0			0			0			0.892884			0
																			0
