# Supplementary material for: Optimization of Operation Parameters for Helical Flow Cleanout with Supercritical CO2 in Horizontal Wells Using Back-Propagation Artificial Neural Network
Source: PLoS One. 2016 Jun 1;11(6):e0156358. doi: 10.1371/journal.pone.0156358 (PMC4889083; doi:10.1371/journal.pone.0156358)
Supplement: S5 Dataset — (XLSX) [file pone.0156358.s005.xlsx]

## Sheet: 3445
z=0.6					z=0.8					z=1					z=1.2					z=1.4					z=1.6					z=1.8					z=2
r(m)	tangential velocity(m/s)	dimensionless radius	环面积	乘积	r(m)	tangential velocity(m/s)	dimensionless radius	环面积	乘积	r(m)	tangential velocity(m/s)	dimensionless radius	环面积	乘积	r(m)	tangential velocity(m/s)	dimensionless radius	环面积	乘积	r(m)	tangential velocity(m/s)	dimensionless radius	环面积	乘积	r(m)	tangential velocity(m/s)	dimensionless radius	环面积	乘积	r(m)	tangential velocity(m/s)	dimensionless radius	环面积	乘积	r(m)	tangential velocity(m/s)	dimensionless radius	环面积	乘积
0.0649938	0	0.999845			0.0649933	0	0.999833			0.0649928	0	0.99982			0.0649935	0	0.999837			0.0649935	0	0.999837			0.0649941	0	0.999852			0.0649947	0	0.999868			0.065	0	1
0.0630156	2.06257	0.95039	0.000245414	0.000506183	0.0630154	1.60496	0.950385	0.000253188	0.000406357	0.0630143	1.28091	0.950357	0.000253262	0.000324406	0.0630148	1.06572	0.95037	0.00025329	0.000269936	0.0630147	0.909726	0.950368	0.000253303	0.000230436	0.0630153	0.785011	0.950382	0.000253305	0.000198847	0.0630158	0.682116	0.950395	0.00025332	0.000172794	0.0630201	0.620105	0.950502	0.000253467	0.000157176
0.0610373	2.2301	0.900933	0.000238933	0.000532844	0.0610372	1.74066	0.90093	0.000245401	0.000427159	0.0610356	1.39687	0.90089	0.000245458	0.000342872	0.061036	1.16739	0.9009	0.000245472	0.000286561	0.0610358	1.00196	0.900895	0.000245484	0.000245965	0.0610364	0.869276	0.90091	0.000245486	0.000213395	0.0610369	0.759824	0.900922	0.000245488	0.000186528	0.06104	0.679966	0.901	0.000245651	0.000167035
0.0590476	2.2091	0.85119	0.000231015	0.000510335	0.0590477	1.72966	0.851193	0.000238909	0.000413231	0.0590457	1.39864	0.851142	0.00023895	0.000334205	0.059046	1.17374	0.85115	0.000238963	0.000280481	0.0590457	1.01227	0.851142	0.000238974	0.000241906	0.0590463	0.884199	0.851158	0.000238977	0.000211303	0.0590467	0.780738	0.851167	0.00023899	0.000186589	0.0590496	0.696911	0.85124	0.000239026	0.00016658
0.0570579	2.17152	0.801447	0.000223185	0.000484652	0.0570582	1.70376	0.801455	0.000230993	0.000393556	0.0570558	1.38377	0.801395	0.00023103	0.000319693	0.057056	1.16395	0.8014	0.000231043	0.000268922	0.0570555	1.00504	0.801388	0.000231065	0.000232229	0.0570561	0.881792	0.801402	0.000231067	0.000203753	0.0570564	0.781383	0.80141	0.00023108	0.000180562	0.0570592	0.694237	0.80148	0.000231103	0.00016044
0.0550674	2.12231	0.751685	0.000215219	0.000456761	0.0550678	1.66666	0.751695	0.000223176	0.000371958	0.0550656	1.35754	0.75164	0.000223144	0.000302927	0.0550661	1.14366	0.751652	0.000223112	0.000255164	0.0550657	0.989185	0.751642	0.000223099	0.000220686	0.0550662	0.867238	0.751655	0.000223112	0.000193491	0.0550664	0.771089	0.75166	0.000223124	0.000172049	0.0550688	0.678306	0.75172	0.00022318	0.000151384
0.0530773	2.06472	0.701932	0.000211077	0.000435815	0.0530778	1.62093	0.701945	0.00021521	0.00034884	0.0530757	1.32461	0.701893	0.00021519	0.000285043	0.053076	1.11612	0.7019	0.000215214	0.000240204	0.0530756	0.965139	0.70189	0.000215212	0.000207709	0.053076	0.846545	0.7019	0.000215225	0.000182197	0.0530762	0.754786	0.701905	0.000215225	0.000162449	0.0530784	0.659967	0.70196	0.000215256	0.000142062
0.0510502	1.99995	0.651255	0.000202859	0.000405707	0.0510508	1.56922	0.65127	0.000211069	0.000331213	0.0510486	1.28591	0.651215	0.00021107	0.000271417	0.051049	1.08315	0.651225	0.000211061	0.000228611	0.0510486	0.935855	0.651215	0.00021106	0.000197521	0.051049	0.823452	0.651225	0.000211061	0.000173799	0.0510491	0.734167	0.651227	0.000211072	0.000154962	0.051051	0.640797	0.651275	0.000211112	0.00013528
0.0490231	1.93022	0.600577	0.000194659	0.000375735	0.0490237	1.51416	0.600593	0.000202861	0.000307164	0.0490215	1.24283	0.600538	0.000202852	0.000252111	0.0490218	1.04787	0.600545	0.000202864	0.000212575	0.0490214	0.904967	0.600535	0.000202862	0.000183583	0.0490217	0.797513	0.600542	0.000202873	0.000161794	0.0490218	0.712039	0.600545	0.000202874	0.000144454	0.0490236	0.618135	0.60059	0.000202891	0.000125414
0.0469958	1.85668	0.549895	0.000176128	0.000327014	0.0469972	1.4562	0.54993	0.000194586	0.000283357	0.0469945	1.19731	0.549863	0.000194624	0.000233026	0.0469947	1.00911	0.549867	0.000194635	0.000196408	0.0469943	0.872564	0.549857	0.000194633	0.00016983	0.0469945	0.768249	0.549863	0.000194644	0.000149535	0.0469947	0.687054	0.549867	0.000194635	0.000133725	0.0469961	0.593828	0.549902	0.00019468	0.000115606
0.045083	1.78458	0.502075	0.000168828	0.000301287	0.0450845	1.39897	0.502112	0.000176125	0.000246393	0.0450816	1.15229	0.50204	0.000176132	0.000202956	0.0450819	0.970879	0.502047	0.000176124	0.000170995	0.0450814	0.839852	0.502035	0.000176132	0.000147924	0.0450817	0.73943	0.502043	0.000176123	0.000130231	0.0450818	0.661148	0.502045	0.000176133	0.00011645	0.045083	0.568814	0.502075	0.000176157	0.0001002
0.04317	1.71005	0.45425	0.000161492	0.00027616	0.0431718	1.33974	0.454295	0.000168808	0.000226159	0.0431687	1.10507	0.454217	0.000168814	0.000186551	0.0431692	0.930911	0.45423	0.000168798	0.000157136	0.0431687	0.805022	0.454217	0.000168796	0.000135884	0.0431689	0.708797	0.454223	0.000168806	0.000119649	0.043169	0.633443	0.454225	0.000168806	0.000106929	0.0431698	0.543489	0.454245	0.000168845	9.17655e-05
0.0412572	1.63329	0.40643	0.000161641	0.000264007	0.0412591	1.27901	0.406477	0.000161491	0.000206549	0.041256	1.05734	0.4064	0.000161479	0.000170738	0.0412565	0.889753	0.406413	0.000161481	0.000143678	0.0412561	0.769279	0.406402	0.000161471	0.000124216	0.0412562	0.678383	0.406405	0.00016148	0.000109545	0.0412563	0.605285	0.406408	0.00016148	9.77416e-05	0.0412566	0.520522	0.406415	0.000161525	8.40771e-05
0.0392494	1.55072	0.356235	0.000153556	0.000238123	0.0392513	1.2137	0.356283	0.000161649	0.000196193	0.0392482	1.00585	0.356205	0.000161636	0.000162582	0.0392489	0.845877	0.356223	0.000161623	0.000136713	0.0392484	0.730429	0.35621	0.000161629	0.000118058	0.0392485	0.646655	0.356212	0.000161629	0.000104518	0.0392486	0.575772	0.356215	0.00016163	9.30618e-05	0.0392489	0.495637	0.356223	0.000161631	8.01103e-05
0.0372419	1.46677	0.306047	0.000144277	0.000211621	0.0372438	1.14712	0.306095	0.000153564	0.000176156	0.0372408	0.95198	0.30602	0.000153544	0.000146171	0.0372416	0.800084	0.30604	0.000153539	0.000122844	0.0372412	0.690473	0.30603	0.00015353	0.000106008	0.0372412	0.612265	0.30603	0.000153538	9.40058e-05	0.0372412	0.544676	0.30603	0.000153546	8.36326e-05	0.0372411	0.470473	0.306027	0.000153577	7.22537e-05
0.0352517	1.38168	0.256292	0.000136362	0.000188408	0.0352533	1.07975	0.256333	0.000144305	0.000155814	0.0352507	0.897118	0.256268	0.000144265	0.000129423	0.0352517	0.754393	0.256292	0.000144254	0.000108825	0.0352513	0.651446	0.256282	0.000144253	9.39729e-05	0.0352512	0.576209	0.25628	0.00014426	8.31238e-05	0.0352512	0.513261	0.25628	0.00014426	7.4043e-05	0.0352511	0.444252	0.256277	0.000144259	6.40876e-05
0.0332614	1.29486	0.206535	0.000128439	0.000166311	0.0332628	1.01136	0.20657	0.000136381	0.000137931	0.0332606	0.84063	0.206515	0.000136344	0.000114615	0.0332612	0.708039	0.20653	0.000136375	9.65588e-05	0.0332609	0.611132	0.206523	0.000136367	8.3338e-05	0.0332609	0.539452	0.206523	0.00013636	7.35595e-05	0.0348159	0.506045	0.245397	3.05002e-05	1.54345e-05	0.033261	0.415726	0.206525	0.000136346	5.66825e-05
0.0312711	1.20649	0.156778	0.000118589	0.000143076	0.0312717	0.941422	0.156792	0.000128495	0.000120968	0.0312704	0.782958	0.15676	0.00012843	0.000100555	0.0312707	0.658882	0.156767	0.000128451	8.46339e-05	0.0312705	0.566744	0.156762	0.000128443	7.27945e-05	0.0312705	0.500683	0.156762	0.000128443	6.43094e-05	0.0332609	0.480056	0.206523	0.000105859	5.08185e-05	0.031271	0.387105	0.156775	0.000128419	4.97115e-05
0.0293137	1.11882	0.107843	0.000110931	0.000124112	0.0293142	0.871917	0.107855	0.000118597	0.000103407	0.0293131	0.724446	0.107828	0.00011858	8.59049e-05	0.0293133	0.60887	0.107832	0.000118587	7.22041e-05	0.0293131	0.52088	0.107828	0.000118586	6.17693e-05	0.0293132	0.458196	0.10783	0.00011858	5.43331e-05	0.0312706	0.445026	0.156765	0.000128437	5.71578e-05	0.029314	0.350834	0.10785	0.000118565	4.15966e-05
0.0273562	0.906332	0.058905	0.000103308	9.36317e-05	0.0273563	0.708924	0.0589075	0.000110955	7.86588e-05	0.0273557	0.600042	0.0588925	0.000110924	6.65588e-05	0.0273557	0.502802	0.0588925	0.000110935	5.57785e-05	0.0273556	0.433958	0.05889	0.000110929	4.81385e-05	0.0273558	0.38035	0.058895	0.000110924	4.21899e-05	0.0293134	0.406102	0.107835	0.000118575	4.81535e-05	0.027357	0.294111	0.058925	0.000110905	3.26184e-05
0.0253979	0	0.0099475			0.0253978	0	0.009945			0.0253978	0	0.009945			0.0253973	0	0.0099325			0.0253973	0	0.0099325			0.0253976	0	0.00994			0.027356	0.336434	0.0589			0.0254	0	0.01
	0		0.00332591	0.00604178				0.00347576	0.00493106				0.00347573	0.00403175				0.00347582	0.00338823				0.00347583	0.00292197				0.00347589	0.00256358	0.025398	0	0.00995	0.00336504	0.00223753				0.00347659	0.00199408
avg	1.81658					1.4187					1.15997					0.9748					0.840655					0.737531					0.664936					0.573573
max	2.2301					1.74066					1.39864					1.17374					1.01227					0.884199					0.781383					0.696911
轴向速度
	0					0					0					0					0					0					0					0
	1.69425		0.000253228	0.000429032		1.56177		0.000253188	0.000395422		1.49254		0.000253262	0.000378004		1.41615		0.00025329	0.000358697		1.37076		0.000253303	0.000347217		1.32707		0.000253305	0.000336153		1.28964		0.00025332	0.000326692		1.36165
	1.68994		0.000245414	0.000414735		1.58565		0.000245401	0.00038912		1.53345		0.000245458	0.000376397		1.47369		0.000245472	0.000361749		1.44023		0.000245484	0.000353553		1.4087		0.000245486	0.000345816		1.38137		0.000245488	0.00033911		1.44138
	1.65547		0.000238933	0.000395546		1.56692		0.000238909	0.000374351		1.52541		0.00023895	0.000364496		1.47756		0.000238963	0.000353082		1.4522		0.000238974	0.000347038		1.43141		0.000238977	0.000342073		1.413		0.00023899	0.000337693		1.46486
	1.60749		0.000231015	0.000371354		1.53626		0.000230993	0.000354865		1.50492		0.00023103	0.000347682		1.46744		0.000231043	0.000339042		1.44902		0.000231065	0.000334817		1.43466		0.000231067	0.000331503		1.42387		0.00023108	0.000329028		1.46586
	1.55241		0.000223185	0.000346475		1.49932		0.000223176	0.000334612		1.47841		0.000223144	0.000329898		1.45031		0.000223112	0.000323581		1.43844		0.000223099	0.000320914		1.42949		0.000223112	0.000318937		1.42386		0.000223124	0.000317698		1.45643
	1.49394		0.000215219	0.000321524		1.45938		0.00021521	0.000314073		1.44884		0.00021519	0.000311776		1.42963		0.000215214	0.000307676		1.42365		0.000215212	0.000306387		1.42091		0.000215225	0.000305815		1.41781		0.000215225	0.000305149		1.44128
	1.43249		0.000211077	0.000302365		1.41725		0.000211069	0.000299137		1.41727		0.00021107	0.000299144		1.4068		0.000211061	0.000296921		1.40655		0.00021106	0.000296866		1.4088		0.000211061	0.000297343		1.40864		0.000211072	0.000297325		1.42282
	1.37057		0.000202859	0.000278032		1.37437		0.000202861	0.000278806		1.38484		0.000202852	0.000280918		1.38288		0.000202864	0.000280536		1.38766		0.000202862	0.000281503		1.39424		0.000202873	0.000282854		1.3975		0.000202874	0.000283516		1.40185
	1.30904		0.000194659	0.000254817		1.33115		0.000194586	0.000259024		1.35202		0.000194624	0.000263136		1.35867		0.000194635	0.000264445		1.36742		0.000194633	0.000266146		1.37803		0.000194644	0.000268225		1.38485		0.000194635	0.00026954		1.37899
	1.25149		0.000176128	0.000220423		1.29031		0.000176125	0.000227255		1.32104		0.000176132	0.000232678		1.3354		0.000176124	0.000235196		1.34818		0.000176132	0.000237457		1.3619		0.000176123	0.000239862		1.37189		0.000176133	0.000241635		1.35733
	1.19471		0.000168828	0.0002017		1.24981		0.000168808	0.000210978		1.28998		0.000168814	0.000217767		1.31148		0.000168798	0.000221375		1.32849		0.000168796	0.000224244		1.34528		0.000168806	0.000227091		1.35798		0.000168806	0.000229235		1.33465
	1.13895		0.000161492	0.000183932		1.20976		0.000161491	0.000195365		1.25904		0.000161479	0.000203309		1.28705		0.000161481	0.000207834		1.30795		0.000161471	0.000211196		1.32812		0.00016148	0.000214465		1.34298		0.00016148	0.000216865		1.31045
	1.08204		0.000161641	0.000174902		1.16827		0.000161649	0.000188849		1.22662		0.000161636	0.000198266		1.26086		0.000161623	0.000203784		1.28572		0.000161629	0.000207809		1.30935		0.000161629	0.000211629		1.32627		0.00016163	0.000214365		1.28413
	1.02696		0.000153556	0.000157696		1.12755		0.000153564	0.000173151		1.19419		0.000153544	0.000183361		1.23442		0.000153539	0.000189532		1.26265		0.00015353	0.000193855		1.28926		0.000153538	0.00019795		1.30818		0.000153546	0.000200865		1.25633
	0.974382		0.000144277	0.000140581		1.08812		0.000144305	0.000157022		1.16218		0.000144265	0.000167662		1.20797		0.000144254	0.000174255		1.23894		0.000144253	0.000178721		1.26789		0.00014426	0.000182906		1.28746		0.00014426	0.000185729		1.2265
	0.924298		0.000136362	0.000126039		1.04982		0.000136381	0.000143176		1.13016		0.000136344	0.000154091		1.18065		0.000136375	0.000161011		1.21364		0.000136367	0.0001655		1.24383		0.00013636	0.000169608		1.28224		3.05002e-05	3.91086e-05		1.19243
	0.877606		0.000128439	0.000112719		1.01314		0.000128495	0.000130183		1.0984		0.00012843	0.000141067		1.15187		0.000128451	0.000147959		1.18614		0.000128443	0.000152352		1.21542		0.000128443	0.000156113		1.26371		0.000105859	0.000133776		1.14998
	0.837303		0.000118589	9.92947e-05		0.979944		0.000118597	0.000116218		1.06821		0.00011858	0.000126668		1.12202		0.000118587	0.000133057		1.15515		0.000118586	0.000136985		1.18142		0.00011858	0.000140093		1.2353		0.000128437	0.000158658		1.09175
	0.707786		0.000110931	7.85156e-05		0.870554		0.000110955	9.65925e-05		0.967892		0.000110924	0.000107362		1.02807		0.000110935	0.000114049		1.06525		0.000110929	0.000118167		1.09115		0.000110924	0.000121035		1.19755		0.000118575	0.000141999		0.981386
	0					0					0					0					0					0					1.10463					0
			0.00347583	0.00460968				0.00347576	0.0046382				0.00347573	0.00468368				0.00347582	0.00467378				0.00347583	0.00468073				0.00347589	0.00468947		0		0.00336504	0.00456799
avg	1.32621					1.33444					1.34754					1.34466					1.34665					1.34914					1.35749

## Sheet: 4345
z=0.6					z=0.8					z=1					z=1.2					z=1.4					z=1.6					z=1.8					z=2
r(m)	tangential velocity(m/s)	dimensionless radius	环面积	乘积	r(m)	tangential velocity(m/s)	dimensionless radius	环面积	乘积	r(m)	tangential velocity(m/s)	dimensionless radius	环面积	乘积	r(m)	tangential velocity(m/s)	dimensionless radius	环面积	乘积	r(m)	tangential velocity(m/s)	dimensionless radius	环面积	乘积	r(m)	tangential velocity(m/s)	dimensionless radius	环面积	乘积	r(m)	tangential velocity(m/s)	dimensionless radius	环面积	乘积	r(m)	tangential velocity(m/s)	dimensionless radius	环面积	乘积
0.0649938	0	0.999845			0.0649933	0	0.999833			0.0649928	0	0.99982			0.0649935	0	0.999837			0.0649935	0	0.999837			0.0649941	0	0.999852			0.0649947	0	0.999868			0.065	0	1
0.0630156	1.52917	0.95039	0.000245414	0.00037528	0.0630154	1.29674	0.950385	0.000253188	0.00032832	0.0630143	1.03631	0.950357	0.000253262	0.000262458	0.0630148	0.852168	0.95037	0.00025329	0.000215846	0.0630147	0.769514	0.950368	0.000253303	0.00019492	0.0630153	0.689058	0.950382	0.000253305	0.000174542	0.0630158	0.585556	0.950395	0.00025332	0.000148333	0.0630201	0.520317	0.950502	0.000253467	0.000131883
0.0610373	1.6216	0.900933	0.000238933	0.000387454	0.0610372	1.38871	0.90093	0.000245401	0.000340791	0.0610356	1.12255	0.90089	0.000245458	0.000275538	0.061036	0.936848	0.9009	0.000245472	0.00022997	0.0610358	0.84904	0.900895	0.000245484	0.000208425	0.0610364	0.757224	0.90091	0.000245486	0.000185888	0.0610369	0.654446	0.900922	0.000245488	0.000160659	0.06104	0.573115	0.901	0.000245651	0.000140787
0.0590476	1.59327	0.85119	0.000231015	0.000368069	0.0590477	1.37083	0.851193	0.000238909	0.000327503	0.0590457	1.12483	0.851142	0.00023895	0.000268778	0.059046	0.94863	0.85115	0.000238963	0.000226688	0.0590457	0.859433	0.851142	0.000238974	0.000205382	0.0590463	0.770865	0.851158	0.000238977	0.000184219	0.0590467	0.674471	0.851167	0.00023899	0.000161192	0.0590496	0.592936	0.85124	0.000239026	0.000141727
0.0570579	1.5579	0.801447	0.000223185	0.000347701	0.0570582	1.34178	0.801455	0.000230993	0.000309941	0.0570558	1.11351	0.801395	0.00023103	0.000257255	0.057056	0.944184	0.8014	0.000231043	0.000218147	0.0570555	0.85212	0.801388	0.000231065	0.000196895	0.0570561	0.766866	0.801402	0.000231067	0.000177197	0.0570564	0.676075	0.80141	0.00023108	0.000156227	0.0570592	0.597871	0.80148	0.000231103	0.00013817
0.0550674	1.51791	0.751685	0.000215219	0.000326683	0.0550678	1.30561	0.751695	0.000223176	0.00029138	0.0550656	1.09385	0.75164	0.000223144	0.000244086	0.0550661	0.930295	0.751652	0.000223112	0.00020756	0.0550657	0.836545	0.751642	0.000223099	0.000186632	0.0550662	0.751692	0.751655	0.000223112	0.000167712	0.0550664	0.66765	0.75166	0.000223124	0.000148969	0.0550688	0.591189	0.75172	0.00022318	0.000131941
0.0530773	1.47427	0.701932	0.000211077	0.000311184	0.0530778	1.26441	0.701945	0.00021521	0.000272113	0.0530757	1.07028	0.701893	0.00021519	0.000230314	0.053076	0.91172	0.7019	0.000215214	0.000196215	0.0530756	0.81434	0.70189	0.000215212	0.000175256	0.053076	0.731752	0.7019	0.000215225	0.000157491	0.0530762	0.654458	0.701905	0.000215225	0.000140856	0.0530784	0.582867	0.70196	0.000215256	0.000125466
0.0510502	1.42691	0.651255	0.000202859	0.000289461	0.0510508	1.21883	0.65127	0.000211069	0.000257257	0.0510486	1.04311	0.651215	0.00021107	0.00022017	0.051049	0.887893	0.651225	0.000211061	0.0001874	0.0510486	0.787295	0.651215	0.00021106	0.000166166	0.051049	0.708406	0.651225	0.000211061	0.000149517	0.0510491	0.637868	0.651227	0.000211072	0.000134636	0.051051	0.569879	0.651275	0.000211112	0.000120308
0.0490231	1.37738	0.600577	0.000194659	0.00026812	0.0490237	1.17134	0.600593	0.000202861	0.000237619	0.0490215	1.01245	0.600538	0.000202852	0.000205378	0.0490218	0.860783	0.600545	0.000202864	0.000174621	0.0490214	0.759077	0.600535	0.000202862	0.000153988	0.0490217	0.68366	0.600542	0.000202873	0.000138696	0.0490218	0.620237	0.600545	0.000202874	0.00012583	0.0490236	0.551892	0.60059	0.000202891	0.000111974
0.0469958	1.32588	0.549895	0.000176128	0.000233525	0.0469972	1.12212	0.54993	0.000194586	0.000218349	0.0469945	0.979538	0.549863	0.000194624	0.000190642	0.0469947	0.83044	0.549867	0.000194635	0.000161633	0.0469943	0.729632	0.549857	0.000194633	0.000142011	0.0469945	0.65794	0.549863	0.000194644	0.000128064	0.0469947	0.599374	0.549867	0.000194635	0.000116659	0.0469961	0.53215	0.549902	0.00019468	0.000103599
0.045083	1.27567	0.502075	0.000168828	0.000215369	0.0450845	1.07422	0.502112	0.000176125	0.000189197	0.0450816	0.946955	0.50204	0.000176132	0.000166789	0.0450819	0.801035	0.502047	0.000176124	0.000141082	0.0450814	0.700135	0.502035	0.000176132	0.000123316	0.0450817	0.632429	0.502043	0.000176123	0.000111386	0.0450818	0.577423	0.502045	0.000176133	0.000101703	0.045083	0.512364	0.502075	0.000176157	9.02563e-05
0.04317	1.22409	0.45425	0.000161492	0.000197681	0.0431718	1.02546	0.454295	0.000168808	0.000173106	0.0431687	0.91327	0.454217	0.000168814	0.000154173	0.0431692	0.770982	0.45423	0.000168798	0.00013014	0.0431687	0.670131	0.454217	0.000168796	0.000113115	0.0431689	0.605822	0.454223	0.000168806	0.000102266	0.043169	0.554349	0.454225	0.000168806	9.35775e-05	0.0431698	0.493251	0.454245	0.000168845	8.32831e-05
0.0412572	1.1707	0.40643	0.000161641	0.000189233	0.0412591	0.976218	0.406477	0.000161491	0.00015765	0.041256	0.878679	0.4064	0.000161479	0.000141888	0.0412565	0.739227	0.406413	0.000161481	0.000119371	0.0412561	0.639903	0.406402	0.000161471	0.000103326	0.0412562	0.577711	0.406405	0.00016148	9.32887e-05	0.0412563	0.531638	0.406408	0.00016148	8.5849e-05	0.0412566	0.474481	0.406415	0.000161525	7.66403e-05
0.0392494	1.113	0.356235	0.000153556	0.000170908	0.0392513	0.923365	0.356283	0.000161649	0.000149261	0.0392482	0.840533	0.356205	0.000161636	0.000135861	0.0392489	0.704587	0.356223	0.000161623	0.000113877	0.0392484	0.606646	0.35621	0.000161629	9.80515e-05	0.0392485	0.547568	0.356212	0.000161629	8.8503e-05	0.0392486	0.507025	0.356215	0.00016163	8.19503e-05	0.0392489	0.452205	0.356223	0.000161631	7.30903e-05
0.0372419	1.05417	0.306047	0.000144277	0.000152092	0.0372438	0.86985	0.306095	0.000153564	0.000133578	0.0372408	0.799736	0.30602	0.000153544	0.000122795	0.0372416	0.668243	0.30604	0.000153539	0.000102602	0.0372412	0.572427	0.30603	0.00015353	8.78847e-05	0.0372412	0.517327	0.30603	0.000153538	7.94292e-05	0.0372412	0.480026	0.30603	0.000153546	7.37059e-05	0.0372411	0.427651	0.306027	0.000153577	6.56772e-05
0.0352517	0.994111	0.256292	0.000136362	0.000135559	0.0352533	0.816817	0.256333	0.000144305	0.000117871	0.0352507	0.758772	0.256268	0.000144265	0.000109464	0.0352517	0.631833	0.256292	0.000144254	9.11447e-05	0.0352513	0.539016	0.256282	0.000144253	7.77546e-05	0.0352512	0.487828	0.25628	0.00014426	7.0374e-05	0.0352512	0.452173	0.25628	0.00014426	6.52304e-05	0.0352511	0.401313	0.256277	0.000144259	5.78932e-05
0.0332614	0.931815	0.206535	0.000128439	0.000119681	0.0332628	0.762468	0.20657	0.000136381	0.000103986	0.0332606	0.716074	0.206515	0.000136344	9.76326e-05	0.0332612	0.593045	0.20653	0.000136375	8.08765e-05	0.0332609	0.503602	0.206523	0.000136367	6.86745e-05	0.0332609	0.456911	0.206523	0.00013636	6.23042e-05	0.0348159	0.446026	0.245397	3.05002e-05	1.36039e-05	0.033261	0.375657	0.206525	0.000136346	5.12193e-05
0.0312711	0.867945	0.156778	0.000118589	0.000102928	0.0312717	0.706475	0.156792	0.000128495	9.07783e-05	0.0312704	0.669859	0.15676	0.00012843	8.60297e-05	0.0312707	0.551957	0.156767	0.000128451	7.08993e-05	0.0312705	0.464297	0.156762	0.000128443	5.96358e-05	0.0312705	0.419352	0.156762	0.000128443	5.3863e-05	0.0332609	0.424081	0.206523	0.000105859	4.4893e-05	0.031271	0.347361	0.156775	0.000128419	4.46076e-05
0.0293137	0.802226	0.107843	0.000110931	8.8992e-05	0.0293142	0.651798	0.107855	0.000118597	7.73012e-05	0.0293131	0.623671	0.107828	0.00011858	7.3955e-05	0.0293133	0.509044	0.107832	0.000118587	6.03661e-05	0.0293131	0.42416	0.107828	0.000118586	5.02996e-05	0.0293132	0.37728	0.10783	0.00011858	4.4738e-05	0.0312706	0.392068	0.156765	0.000128437	5.03561e-05	0.029314	0.315139	0.10785	0.000118565	3.73644e-05
0.0273562	0.637842	0.058905	0.000103308	6.58944e-05	0.0273563	0.529987	0.0589075	0.000110955	5.88048e-05	0.0273557	0.523832	0.0588925	0.000110924	5.81053e-05	0.0273557	0.426244	0.0588925	0.000110935	4.72855e-05	0.0273556	0.353406	0.05889	0.000110929	3.9203e-05	0.0273558	0.31142	0.058895	0.000110924	3.45439e-05	0.0293134	0.356163	0.107835	0.000118575	4.2232e-05	0.027357	0.262608	0.058925	0.000110905	2.91246e-05
0.0253979	0	0.0099475			0.0253978	0	0.009945			0.0253978	0	0.009945			0.0253973	0	0.0099325			0.0253973	0	0.0099325			0.0253976	0	0.00994			0.027356	0.297945	0.0589			0.0254	0	0.01
			0.00332591	0.00434581				0.00347576	0.00383481				0.00347573	0.00330131				0.00347582	0.00277572				0.00347583	0.00245094				0.00347589	0.00220402	0.025398	0	0.00995	0.00336504	0.00194646				0.00347659	0.00175501
avg	1.30665					1.1033					0.949818					0.79858					0.705138					0.634088					0.578438					0.504808
max	1.6216					1.38871					1.12483					0.94863					0.859433					0.770865					0.676075					0.597871

## Sheet: 4435
z=0.6					z=0.8					z=1					z=1.2					z=1.4					z=1.6					z=1.8					z=2
r(m)	tangential velocity(m/s)	dimensionless radius	环面积	乘积	r(m)	tangential velocity(m/s)	dimensionless radius	环面积	乘积	r(m)	tangential velocity(m/s)	dimensionless radius	环面积	乘积	r(m)	tangential velocity(m/s)	dimensionless radius	环面积	乘积	r(m)	tangential velocity(m/s)	dimensionless radius	环面积	乘积	r(m)	tangential velocity(m/s)	dimensionless radius	环面积	乘积	r(m)	tangential velocity(m/s)	dimensionless radius	环面积	乘积	r(m)	tangential velocity(m/s)	dimensionless radius	环面积	乘积
0.0649938	0	0.999845			0.0649933	0	0.999833			0.0649928	0	0.99982			0.0649935	0	0.999837			0.0649935	0	0.999837			0.0649941	0	0.999852			0.0649947	0	0.999868			0.065	0	1
0.0630156	1.99004	0.95039	0.000245414	0.000488383	0.0630154	1.54922	0.950385	0.000253188	0.000392245	0.0630143	1.25474	0.950357	0.000253262	0.000317778	0.0630148	1.05567	0.95037	0.00025329	0.000267391	0.0630147	0.892512	0.950368	0.000253303	0.000226076	0.0630153	0.770325	0.950382	0.000253305	0.000195127	0.0630158	0.676243	0.950395	0.00025332	0.000171306	0.0630201	0.610697	0.950502	0.000253467	0.000154792
0.0610373	2.15336	0.900933	0.000238933	0.000514509	0.0610372	1.68446	0.90093	0.000245401	0.000413368	0.0610356	1.36814	0.90089	0.000245458	0.00033582	0.061036	1.15409	0.9009	0.000245472	0.000283296	0.0610358	0.982256	0.900895	0.000245484	0.000241128	0.0610364	0.853065	0.90091	0.000245486	0.000209415	0.0610369	0.751511	0.900922	0.000245488	0.000184487	0.06104	0.67163	0.901	0.000245651	0.000164987
0.0590476	2.13848	0.85119	0.000231015	0.000494021	0.0590477	1.68016	0.851193	0.000238909	0.000401405	0.0590457	1.37008	0.851142	0.00023895	0.00032738	0.059046	1.15809	0.85115	0.000238963	0.000276741	0.0590457	0.992382	0.851142	0.000238974	0.000237154	0.0590463	0.867479	0.851158	0.000238977	0.000207307	0.0590467	0.77119	0.851167	0.00023899	0.000184307	0.0590496	0.689108	0.85124	0.000239026	0.000164715
0.0570579	2.10631	0.801447	0.000223185	0.000470098	0.0570582	1.66039	0.801455	0.000230993	0.000383538	0.0570558	1.35504	0.801395	0.00023103	0.000313055	0.057056	1.14657	0.8014	0.000231043	0.000264907	0.0570555	0.98701	0.801388	0.000231065	0.000228063	0.0570561	0.8661	0.801402	0.000231067	0.000200127	0.0570564	0.770797	0.80141	0.00023108	0.000178116	0.0570592	0.686856	0.80148	0.000231103	0.000158734
0.0550674	2.06209	0.751685	0.000215219	0.0004438	0.0550678	1.62897	0.751695	0.000223176	0.000363546	0.0550656	1.32881	0.75164	0.000223144	0.000296516	0.0550661	1.12455	0.751652	0.000223112	0.0002509	0.0550657	0.971803	0.751642	0.000223099	0.000216808	0.0550662	0.853015	0.751655	0.000223112	0.000190318	0.0550664	0.760652	0.75166	0.000223124	0.00016972	0.0550688	0.672189	0.75172	0.00022318	0.000150019
0.0530773	2.00922	0.701932	0.000211077	0.0004241	0.0530778	1.58939	0.701945	0.00021521	0.000342052	0.0530757	1.29589	0.701893	0.00021519	0.000278863	0.053076	1.09611	0.7019	0.000215214	0.000235898	0.0530756	0.947734	0.70189	0.000215212	0.000203964	0.053076	0.833603	0.7019	0.000215225	0.000179412	0.0530762	0.74487	0.701905	0.000215225	0.000160315	0.0530784	0.654325	0.70196	0.000215256	0.000140848
0.0510502	1.94801	0.651255	0.000202859	0.000395171	0.0510508	1.54328	0.65127	0.000211069	0.000325738	0.0510486	1.25678	0.651215	0.00021107	0.000265269	0.051049	1.06323	0.651225	0.000211061	0.000224407	0.0510486	0.919815	0.651215	0.00021106	0.000194136	0.051049	0.811221	0.651225	0.000211061	0.000171217	0.0510491	0.724509	0.651227	0.000211072	0.000152924	0.051051	0.634713	0.651275	0.000211112	0.000133995
0.0490231	1.88099	0.600577	0.000194659	0.000366152	0.0490237	1.49319	0.600593	0.000202861	0.00030291	0.0490215	1.21378	0.600538	0.000202852	0.000246218	0.0490218	1.02732	0.600545	0.000202864	0.000208406	0.0490214	0.890317	0.600535	0.000202862	0.000180611	0.0490217	0.78561	0.600542	0.000202873	0.000159379	0.0490218	0.702088	0.600545	0.000202874	0.000142435	0.0490236	0.611603	0.60059	0.000202891	0.000124089
0.0469958	1.80992	0.549895	0.000176128	0.000318778	0.0469972	1.4407	0.54993	0.000194586	0.000280341	0.0469945	1.16873	0.549863	0.000194624	0.000227463	0.0469947	0.988277	0.549867	0.000194635	0.000192353	0.0469943	0.858749	0.549857	0.000194633	0.000167141	0.0469945	0.756258	0.549863	0.000194644	0.000147201	0.0469947	0.676644	0.549867	0.000194635	0.000131699	0.0469961	0.58665	0.549902	0.00019468	0.000114209
0.045083	1.7394	0.502075	0.000168828	0.000293659	0.0450845	1.38823	0.502112	0.000176125	0.000244502	0.0450816	1.12481	0.50204	0.000176132	0.000198115	0.0450819	0.95071	0.502047	0.000176124	0.000167443	0.0450814	0.827546	0.502035	0.000176132	0.000145757	0.0450817	0.728177	0.502043	0.000176123	0.000128249	0.0450818	0.650748	0.502045	0.000176133	0.000114618	0.045083	0.561868	0.502075	0.000176157	9.89767e-05
0.04317	1.66602	0.45425	0.000161492	0.000269049	0.0431718	1.3332	0.454295	0.000168808	0.000225055	0.0431687	1.07895	0.454217	0.000168814	0.000182142	0.0431692	0.912281	0.45423	0.000168798	0.000153991	0.0431687	0.794621	0.454217	0.000168796	0.000134129	0.0431689	0.698851	0.454223	0.000168806	0.00011797	0.043169	0.623645	0.454225	0.000168806	0.000105275	0.0431698	0.537823	0.454245	0.000168845	9.08089e-05
0.0412572	1.59048	0.40643	0.000161641	0.000257087	0.0412591	1.2769	0.406477	0.000161491	0.000206208	0.041256	1.03213	0.4064	0.000161479	0.000166667	0.0412565	0.872554	0.406413	0.000161481	0.000140901	0.0412561	0.760285	0.406402	0.000161471	0.000122764	0.0412562	0.668432	0.406405	0.00016148	0.000107938	0.0412563	0.596095	0.406408	0.00016148	9.62576e-05	0.0412566	0.51547	0.406415	0.000161525	8.32611e-05
0.0392494	1.50939	0.356235	0.000153556	0.000231776	0.0392513	1.21575	0.356283	0.000161649	0.000196525	0.0392482	0.98188	0.356205	0.000161636	0.000158707	0.0392489	0.829947	0.356223	0.000161623	0.000134138	0.0392484	0.723149	0.35621	0.000161629	0.000116882	0.0392485	0.636316	0.356212	0.000161629	0.000102847	0.0392486	0.566985	0.356215	0.00016163	9.16416e-05	0.0392489	0.490263	0.356223	0.000161631	7.92416e-05
0.0372419	1.42696	0.306047	0.000144277	0.000205877	0.0372438	1.15288	0.306095	0.000153564	0.000177041	0.0372408	0.928954	0.30602	0.000153544	0.000142635	0.0372416	0.784701	0.30604	0.000153539	0.000120483	0.0372412	0.685609	0.30603	0.00015353	0.000105261	0.0372412	0.60284	0.30603	0.000153538	9.25587e-05	0.0372412	0.536303	0.30603	0.000153546	8.2347e-05	0.0372411	0.464884	0.306027	0.000153577	7.13953e-05
0.0352517	1.34352	0.256292	0.000136362	0.000183205	0.0352533	1.08899	0.256333	0.000144305	0.000157147	0.0352507	0.874518	0.256268	0.000144265	0.000126163	0.0352517	0.738113	0.256292	0.000144254	0.000106476	0.0352513	0.647913	0.256282	0.000144253	9.34633e-05	0.0352512	0.567756	0.25628	0.00014426	8.19044e-05	0.0352512	0.504565	0.25628	0.00014426	7.27885e-05	0.0352511	0.438573	0.256277	0.000144259	6.32683e-05
0.0332614	1.25831	0.206535	0.000128439	0.000161616	0.0332628	1.02287	0.20657	0.000136381	0.0001395	0.0332606	0.819041	0.206515	0.000136344	0.000111672	0.0332612	0.690193	0.20653	0.000136375	9.4125e-05	0.0332609	0.607899	0.206523	0.000136367	8.28972e-05	0.0332609	0.531282	0.206523	0.00013636	7.24454e-05	0.0348159	0.497003	0.245397	3.05002e-05	1.51587e-05	0.033261	0.408606	0.206525	0.000136346	5.57118e-05
0.0312711	1.17186	0.156778	0.000118589	0.000138969	0.0312717	0.955676	0.156792	0.000128495	0.000122799	0.0312704	0.762154	0.15676	0.00012843	9.78831e-05	0.0312707	0.640627	0.156767	0.000128451	8.2289e-05	0.0312705	0.563926	0.156762	0.000128443	7.24325e-05	0.0312705	0.493263	0.156762	0.000128443	6.33563e-05	0.0332609	0.470021	0.206523	0.000105859	4.97562e-05	0.031271	0.37615	0.156775	0.000128419	4.83047e-05
0.0293137	1.08632	0.107843	0.000110931	0.000120507	0.0293142	0.888369	0.107855	0.000118597	0.000105358	0.0293131	0.705015	0.107828	0.00011858	8.36007e-05	0.0293133	0.590556	0.107832	0.000118587	7.00323e-05	0.0293131	0.519474	0.107828	0.000118586	6.16025e-05	0.0293132	0.45216	0.10783	0.00011858	5.36173e-05	0.0312706	0.436699	0.156765	0.000128437	5.60883e-05	0.029314	0.342784	0.10785	0.000118565	4.06421e-05
0.0273562	0.893334	0.058905	0.000103308	9.22889e-05	0.0273563	0.733416	0.0589075	0.000110955	8.13763e-05	0.0273557	0.580575	0.0588925	0.000110924	6.43994e-05	0.0273557	0.485483	0.0588925	0.000110935	5.38572e-05	0.0273556	0.433331	0.05889	0.000110929	4.8069e-05	0.0273558	0.375744	0.058895	0.000110924	4.1679e-05	0.0293134	0.399586	0.107835	0.000118575	4.73809e-05	0.027357	0.292136	0.058925	0.000110905	3.23994e-05
0.0253979	0	0.0099475			0.0253978	0	0.009945			0.0253978	0	0.009945			0.0253973	0	0.0099325			0.0253973	0	0.0099325			0.0253976	0	0.00994			0.027356	0.334884	0.0589			0.0254	0	0.01
			0.00332591	0.00586905				0.00347576	0.00486065				0.00347573	0.00394035				0.00347582	0.00332803				0.00347583	0.00287834				0.00347589	0.00252207	0.025398	0	0.00995	0.00336504	0.00220662				0.00347659	0.0019704
avg	1.76464					1.39844					1.13368					0.957482					0.828102					0.725589					0.655749					0.566761
max	2.15336					1.68446					1.37008					1.15809					0.992382					0.867479					0.77119					0.689108

## Sheet: 4445
z=0.6					z=0.8					z=1					z=1.2					z=1.4					z=1.6					z=1.8					z=2
r(m)	tangential velocity(m/s)	dimensionless radius	环面积	乘积	r(m)	tangential velocity(m/s)	dimensionless radius	环面积	乘积	r(m)	tangential velocity(m/s)	dimensionless radius	环面积	乘积	r(m)	tangential velocity(m/s)	dimensionless radius	环面积	乘积	r(m)	tangential velocity(m/s)	dimensionless radius	环面积	乘积	r(m)	tangential velocity(m/s)	dimensionless radius	环面积	乘积	r(m)	tangential velocity(m/s)	dimensionless radius	环面积	乘积	r(m)	tangential velocity(m/s)	dimensionless radius	环面积	乘积
0.0649938	0	0.999845			0.0649933	0	0.999833			0.0649928	0	0.99982			0.0649935	0	0.999837			0.0649935	0	0.999837			0.0649941	0	0.999852			0.0649947	0	0.999868			0.065	0	1
0.0630156	1.82971	0.95039	0.000245414	0.000449036	0.0630154	1.48747	0.950385	0.000253188	0.00037661	0.0630143	1.16069	0.950357	0.000253262	0.000293959	0.0630148	1.00867	0.95037	0.00025329	0.000255486	0.0630147	0.861386	0.950368	0.000253303	0.000218191	0.0630153	0.734687	0.950382	0.000253305	0.0001861	0.0630158	0.647933	0.950395	0.00025332	0.000164134	0.0630201	0.59871	0.950502	0.000253467	0.000151753
0.0610373	1.97826	0.900933	0.000238933	0.000472671	0.0610372	1.60455	0.90093	0.000245401	0.000393758	0.0610356	1.27087	0.90089	0.000245458	0.000311945	0.061036	1.1047	0.9009	0.000245472	0.000271173	0.0610358	0.947592	0.900895	0.000245484	0.000232618	0.0610364	0.815523	0.90091	0.000245486	0.000200199	0.0610369	0.723989	0.900922	0.000245488	0.000177731	0.06104	0.65745	0.901	0.000245651	0.000161504
0.0590476	1.9644	0.85119	0.000231015	0.000453806	0.0590477	1.59526	0.851193	0.000238909	0.000381122	0.0590457	1.27877	0.851142	0.00023895	0.000305562	0.059046	1.10953	0.85115	0.000238963	0.000265137	0.0590457	0.958529	0.851142	0.000238974	0.000229064	0.0590463	0.833166	0.851158	0.000238977	0.000199107	0.0590467	0.7457	0.851167	0.00023899	0.000178215	0.0590496	0.673792	0.85124	0.000239026	0.000161054
0.0570579	1.93471	0.801447	0.000223185	0.000431799	0.0570582	1.57296	0.801455	0.000230993	0.000363342	0.0570558	1.26947	0.801395	0.00023103	0.000293286	0.057056	1.09774	0.8014	0.000231043	0.000253625	0.0570555	0.9522	0.801388	0.000231065	0.00022002	0.0570561	0.833687	0.801402	0.000231067	0.000192638	0.0570564	0.74764	0.80141	0.00023108	0.000172765	0.0570592	0.670708	0.80148	0.000231103	0.000155003
0.0550674	1.8943	0.751685	0.000215219	0.000407689	0.0550678	1.54122	0.751695	0.000223176	0.000343963	0.0550656	1.24819	0.75164	0.000223144	0.000278526	0.0550661	1.07617	0.751652	0.000223112	0.000240106	0.0550657	0.936488	0.751642	0.000223099	0.000208929	0.0550662	0.822913	0.751655	0.000223112	0.000183602	0.0550664	0.738851	0.75166	0.000223124	0.000164856	0.0550688	0.657691	0.75172	0.00022318	0.000146783
0.0530773	1.84534	0.701932	0.000211077	0.000389509	0.0530778	1.50258	0.701945	0.00021521	0.00032337	0.0530757	1.21985	0.701893	0.00021519	0.0002625	0.053076	1.04838	0.7019	0.000215214	0.000225626	0.0530756	0.914911	0.70189	0.000215212	0.0001969	0.053076	0.806073	0.7019	0.000215225	0.000173487	0.0530762	0.723762	0.701905	0.000215225	0.000155772	0.0530784	0.641597	0.70196	0.000215256	0.000138108
0.0510502	1.78853	0.651255	0.000202859	0.000362819	0.0510508	1.45924	0.65127	0.000211069	0.000308	0.0510486	1.18616	0.651215	0.00021107	0.000250363	0.051049	1.01592	0.651225	0.000211061	0.000214421	0.0510486	0.888915	0.651215	0.00021106	0.000187614	0.051049	0.785096	0.651225	0.000211061	0.000165703	0.0510491	0.704048	0.651227	0.000211072	0.000148605	0.051051	0.620745	0.651275	0.000211112	0.000131047
0.0490231	1.72653	0.600577	0.000194659	0.000336085	0.0490237	1.41339	0.600593	0.000202861	0.000286722	0.0490215	1.14859	0.600538	0.000202852	0.000232994	0.0490218	0.980829	0.600545	0.000202864	0.000198974	0.0490214	0.86104	0.600535	0.000202862	0.000174672	0.0490217	0.761264	0.600542	0.000202873	0.00015444	0.0490218	0.681876	0.600545	0.000202874	0.000138335	0.0490236	0.596622	0.60059	0.000202891	0.000121049
0.0469958	1.66026	0.549895	0.000176128	0.000292419	0.0469972	1.36506	0.54993	0.000194586	0.000265622	0.0469945	1.10817	0.549863	0.000194624	0.000215677	0.0469947	0.942689	0.549867	0.000194635	0.00018348	0.0469943	0.829968	0.549857	0.000194633	0.00016154	0.0469945	0.734106	0.549863	0.000194644	0.000142889	0.0469947	0.656529	0.549867	0.000194635	0.000127784	0.0469961	0.572865	0.549902	0.00019468	0.000111525
0.045083	1.59414	0.502075	0.000168828	0.000269135	0.0450845	1.31668	0.502112	0.000176125	0.0002319	0.0450816	1.06808	0.50204	0.000176132	0.000188123	0.0450819	0.906066	0.502047	0.000176124	0.00015958	0.0450814	0.798679	0.502035	0.000176132	0.000140673	0.0450817	0.708049	0.502043	0.000176123	0.000124704	0.0450818	0.63137	0.502045	0.000176133	0.000111205	0.045083	0.54865	0.502075	0.000176157	9.66483e-05
0.04317	1.52538	0.45425	0.000161492	0.000246337	0.0431718	1.26604	0.454295	0.000168808	0.000213717	0.0431687	1.0259	0.454217	0.000168814	0.000173186	0.0431692	0.869008	0.45423	0.000168798	0.000146687	0.0431687	0.76666	0.454217	0.000168796	0.000129409	0.0431689	0.681	0.454223	0.000168806	0.000114957	0.043169	0.604825	0.454225	0.000168806	0.000102098	0.0431698	0.525055	0.454245	0.000168845	8.8653e-05
0.0412572	1.45439	0.40643	0.000161641	0.000235089	0.0412591	1.21435	0.406477	0.000161491	0.000196107	0.041256	0.982397	0.4064	0.000161479	0.000158637	0.0412565	0.829928	0.406413	0.000161481	0.000134018	0.0412561	0.733481	0.406402	0.000161471	0.000118436	0.0412562	0.652721	0.406405	0.00016148	0.000105401	0.0412563	0.578413	0.406408	0.00016148	9.34023e-05	0.0412566	0.502372	0.406415	0.000161525	8.11454e-05
0.0392494	1.37804	0.356235	0.000153556	0.000211607	0.0392513	1.15843	0.356283	0.000161649	0.000187259	0.0392482	0.935591	0.356205	0.000161636	0.000151225	0.0392489	0.786999	0.356223	0.000161623	0.000127197	0.0392484	0.698017	0.35621	0.000161629	0.00011282	0.0392485	0.621802	0.356212	0.000161629	0.000100501	0.0392486	0.550965	0.356215	0.00016163	8.90523e-05	0.0392489	0.476573	0.356223	0.000161631	7.70289e-05
0.0372419	1.30069	0.306047	0.000144277	0.000187659	0.0372438	1.10081	0.306095	0.000153564	0.000169045	0.0372408	0.886838	0.30602	0.000153544	0.000136169	0.0372416	0.743157	0.30604	0.000153539	0.000114104	0.0372412	0.661424	0.30603	0.00015353	0.000101548	0.0372412	0.589206	0.30603	0.000153538	9.04654e-05	0.0372412	0.520592	0.30603	0.000153546	7.99346e-05	0.0372411	0.451803	0.306027	0.000153577	6.93864e-05
0.0352517	1.22253	0.256292	0.000136362	0.000166706	0.0352533	1.04196	0.256333	0.000144305	0.000150361	0.0352507	0.837257	0.256268	0.000144265	0.000120787	0.0352517	0.699819	0.256292	0.000144254	0.000100952	0.0352513	0.622507	0.256282	0.000144253	8.97984e-05	0.0352512	0.555184	0.25628	0.00014426	8.00908e-05	0.0352512	0.490589	0.25628	0.00014426	7.07723e-05	0.0352511	0.426098	0.256277	0.000144259	6.14687e-05
0.0332614	1.14281	0.206535	0.000128439	0.000146781	0.0332628	0.981007	0.20657	0.000136381	0.000133791	0.0332606	0.786051	0.206515	0.000136344	0.000107174	0.0332612	0.654495	0.20653	0.000136375	8.92567e-05	0.0332609	0.582603	0.206523	0.000136367	7.94476e-05	0.0332609	0.51981	0.206523	0.00013636	7.08811e-05	0.0348159	0.483813	0.245397	3.05002e-05	1.47564e-05	0.033261	0.395347	0.206525	0.000136346	5.3904e-05
0.0312711	1.06186	0.156778	0.000118589	0.000125925	0.0312717	0.917418	0.156792	0.000128495	0.000117883	0.0312704	0.733257	0.15676	0.00012843	9.41719e-05	0.0312707	0.60761	0.156767	0.000128451	7.8048e-05	0.0312705	0.542885	0.156762	0.000128443	6.97299e-05	0.0312705	0.48271	0.156762	0.000128443	6.20009e-05	0.0332609	0.459361	0.206523	0.000105859	4.86277e-05	0.031271	0.363804	0.156775	0.000128419	4.67192e-05
0.0293137	0.98259	0.107843	0.000110931	0.000109	0.0293142	0.851729	0.107855	0.000118597	0.000101012	0.0293131	0.680611	0.107828	0.00011858	8.07069e-05	0.0293133	0.559719	0.107832	0.000118587	6.63755e-05	0.0293131	0.499578	0.107828	0.000118586	5.92431e-05	0.0293132	0.442021	0.10783	0.00011858	5.24151e-05	0.0312706	0.424138	0.156765	0.000128437	5.4475e-05	0.029314	0.333224	0.10785	0.000118565	3.95087e-05
0.0273562	0.816412	0.058905	0.000103308	8.43422e-05	0.0273563	0.701636	0.0589075	0.000110955	7.78501e-05	0.0273557	0.570162	0.0588925	0.000110924	6.32444e-05	0.0273557	0.463766	0.0588925	0.000110935	5.1448e-05	0.0273556	0.412508	0.05889	0.000110929	4.57591e-05	0.0273558	0.366456	0.058895	0.000110924	4.06487e-05	0.0293134	0.386269	0.107835	0.000118575	4.58018e-05	0.027357	0.274429	0.058925	0.000110905	3.04356e-05
0.0253979	0	0.0099475			0.0253978	0	0.009945			0.0253978	0	0.009945			0.0253973	0	0.0099325			0.0253973	0	0.0099325			0.0253976	0	0.00994			0.027356	0.325272	0.0589			0.0254	0	0.01
			0.00332591	0.00537841				0.00347576	0.00462143				0.00347573	0.00371824				0.00347582	0.00317569				0.00347583	0.00277641				0.00347589	0.00244023	0.025398	0	0.00995	0.00336504	0.00213832				0.00347659	0.00192272
avg	1.61712					1.32962					1.06977					0.913653					0.798778					0.702044					0.635453					0.553048
max	1.97826					1.60455					1.27877					1.10953					0.958529					0.833687					0.74764					0.673792

## Sheet: 4455
z=0.6					z=0.8					z=1					z=1.2					z=1.4					z=1.6					z=1.8					z=2
r(m)	tangential velocity(m/s)	dimensionless radius	环面积	乘积	r(m)	tangential velocity(m/s)	dimensionless radius	环面积	乘积	r(m)	tangential velocity(m/s)	dimensionless radius	环面积	乘积	r(m)	tangential velocity(m/s)	dimensionless radius	环面积	乘积	r(m)	tangential velocity(m/s)	dimensionless radius	环面积	乘积	r(m)	tangential velocity(m/s)	dimensionless radius	环面积	乘积	r(m)	tangential velocity(m/s)	dimensionless radius	环面积	乘积	r(m)	tangential velocity(m/s)	dimensionless radius	环面积	乘积
0.0649938	0	0.999845			0.0649933	0	0.999833			0.0649928	0	0.99982			0.0649935	0	0.999837			0.0649935	0	0.999837			0.0649941	0	0.999852			0.0649947	0	0.999868			0.065	0	1
0.0630156	1.75773	0.95039	0.000245414	0.000431371	0.0630154	1.46511	0.950385	0.000253188	0.00037095	0.0630143	1.14515	0.950357	0.000253262	0.000290022	0.0630148	0.999064	0.95037	0.00025329	0.000253053	0.0630147	0.86615	0.950368	0.000253303	0.000219398	0.0630153	0.740803	0.950382	0.000253305	0.000187649	0.0630158	0.65338	0.950395	0.00025332	0.000165514	0.0630201	0.603302	0.950502	0.000253467	0.000152917
0.0610373	1.8966	0.900933	0.000238933	0.00045316	0.0610372	1.57631	0.90093	0.000245401	0.000386829	0.0610356	1.25421	0.90089	0.000245458	0.000307855	0.061036	1.09559	0.9009	0.000245472	0.000268935	0.0610358	0.954426	0.900895	0.000245484	0.000234296	0.0610364	0.823144	0.90091	0.000245486	0.00020207	0.0610369	0.729389	0.900922	0.000245488	0.000179056	0.06104	0.663704	0.901	0.000245651	0.00016304
0.0590476	1.88417	0.85119	0.000231015	0.000435271	0.0590477	1.56417	0.851193	0.000238909	0.000373693	0.0590457	1.26313	0.851142	0.00023895	0.000301823	0.059046	1.10264	0.85115	0.000238963	0.000263489	0.0590457	0.965993	0.851142	0.000238974	0.000230847	0.0590463	0.842982	0.851158	0.000238977	0.000201453	0.0590467	0.752878	0.851167	0.00023899	0.000179931	0.0590496	0.682238	0.85124	0.000239026	0.000163073
0.0570579	1.85835	0.801447	0.000223185	0.000414757	0.0570582	1.5394	0.801455	0.000230993	0.000355591	0.0570558	1.25527	0.801395	0.00023103	0.000290004	0.057056	1.09288	0.8014	0.000231043	0.000252502	0.0570555	0.959354	0.801388	0.000231065	0.000221673	0.0570561	0.844318	0.801402	0.000231067	0.000195094	0.0570564	0.756243	0.80141	0.00023108	0.000174753	0.0570592	0.681274	0.80148	0.000231103	0.000157444
0.0550674	1.8234	0.751685	0.000215219	0.00039243	0.0550678	1.50581	0.751695	0.000223176	0.000336061	0.0550656	1.23557	0.75164	0.000223144	0.00027571	0.0550661	1.07248	0.751652	0.000223112	0.000239284	0.0550657	0.943483	0.751642	0.000223099	0.00021049	0.0550662	0.833341	0.751655	0.000223112	0.000185928	0.0550664	0.748081	0.75166	0.000223124	0.000166915	0.0550688	0.669929	0.75172	0.00022318	0.000149514
0.0530773	1.78113	0.701932	0.000211077	0.000375955	0.0530778	1.46599	0.701945	0.00021521	0.000315495	0.0530757	1.20881	0.701893	0.00021519	0.000260124	0.053076	1.04607	0.7019	0.000215214	0.000225127	0.0530756	0.921606	0.70189	0.000215212	0.000198341	0.053076	0.816086	0.7019	0.000215225	0.000175642	0.0530762	0.733802	0.701905	0.000215225	0.000157933	0.0530784	0.654999	0.70196	0.000215256	0.000140993
0.0510502	1.7318	0.651255	0.000202859	0.00035131	0.0510508	1.42171	0.65127	0.000211069	0.000300078	0.0510486	1.17607	0.651215	0.00021107	0.000248234	0.051049	1.01442	0.651225	0.000211061	0.000214106	0.0510486	0.894887	0.651215	0.00021106	0.000188875	0.051049	0.794601	0.651225	0.000211061	0.000167709	0.0510491	0.71475	0.651227	0.000211072	0.000150864	0.051051	0.635185	0.651275	0.000211112	0.000134095
0.0490231	1.67761	0.600577	0.000194659	0.000326561	0.0490237	1.37502	0.600593	0.000202861	0.000278937	0.0490215	1.13939	0.600538	0.000202852	0.000231129	0.0490218	0.979541	0.600545	0.000202864	0.000198713	0.0490214	0.865551	0.600535	0.000202862	0.000175587	0.0490217	0.770228	0.600542	0.000202873	0.000156259	0.0490218	0.693364	0.600545	0.000202874	0.000140665	0.0490236	0.61149	0.60059	0.000202891	0.000124066
0.0469958	1.61912	0.549895	0.000176128	0.000285172	0.0469972	1.32596	0.54993	0.000194586	0.000258014	0.0469945	1.10043	0.549863	0.000194624	0.000214171	0.0469947	0.942132	0.549867	0.000194635	0.000183372	0.0469943	0.833787	0.549857	0.000194633	0.000162283	0.0469945	0.743104	0.549863	0.000194644	0.000144641	0.0469947	0.668999	0.549867	0.000194635	0.000130211	0.0469961	0.587856	0.549902	0.00019468	0.000114444
0.045083	1.56014	0.502075	0.000168828	0.000263395	0.0450845	1.27754	0.502112	0.000176125	0.000225005	0.0450816	1.0616	0.50204	0.000176132	0.000186981	0.0450819	0.905766	0.502047	0.000176124	0.000159527	0.0450814	0.801928	0.502035	0.000176132	0.000141245	0.0450817	0.716801	0.502043	0.000176123	0.000126245	0.0450818	0.643966	0.502045	0.000176133	0.000113424	0.045083	0.563206	0.502075	0.000176157	9.92124e-05
0.04317	1.49846	0.45425	0.000161492	0.000241991	0.0431718	1.22721	0.454295	0.000168808	0.000207163	0.0431687	1.02048	0.454217	0.000168814	0.00017227	0.0431692	0.868505	0.45423	0.000168798	0.000146602	0.0431687	0.769163	0.454217	0.000168796	0.000129832	0.0431689	0.688883	0.454223	0.000168806	0.000116287	0.043169	0.617117	0.454225	0.000168806	0.000104173	0.0431698	0.538721	0.454245	0.000168845	9.09606e-05
0.0412572	1.43445	0.40643	0.000161641	0.000231866	0.0412591	1.17558	0.406477	0.000161491	0.000189845	0.041256	0.978043	0.4064	0.000161479	0.000157934	0.0412565	0.829581	0.406413	0.000161481	0.000133962	0.0412561	0.735626	0.406402	0.000161471	0.000118782	0.0412562	0.659523	0.406405	0.00016148	0.0001065	0.0412563	0.59034	0.406408	0.00016148	9.53282e-05	0.0412566	0.51566	0.406415	0.000161525	8.32919e-05
0.0392494	1.36492	0.356235	0.000153556	0.000209592	0.0392513	1.12004	0.356283	0.000161649	0.000181053	0.0392482	0.932176	0.356205	0.000161636	0.000150674	0.0392489	0.787372	0.356223	0.000161623	0.000127257	0.0392484	0.699357	0.35621	0.000161629	0.000113036	0.0392485	0.628251	0.356212	0.000161629	0.000101544	0.0392486	0.562335	0.356215	0.00016163	9.08901e-05	0.0392489	0.489065	0.356223	0.000161631	7.9048e-05
0.0372419	1.29368	0.306047	0.000144277	0.000186648	0.0372438	1.0631	0.306095	0.000153564	0.000163255	0.0372408	0.884335	0.30602	0.000153544	0.000135784	0.0372416	0.744333	0.30604	0.000153539	0.000114284	0.0372412	0.661933	0.30603	0.00015353	0.000101626	0.0372412	0.5959	0.30603	0.000153538	9.14931e-05	0.0372412	0.531703	0.30603	0.000153546	8.16407e-05	0.0372411	0.462867	0.306027	0.000153577	7.10856e-05
0.0352517	1.22116	0.256292	0.000136362	0.000166519	0.0352533	1.00473	0.256333	0.000144305	0.000144988	0.0352507	0.835573	0.256268	0.000144265	0.000120544	0.0352517	0.701186	0.256292	0.000144254	0.000101149	0.0352513	0.623287	0.256282	0.000144253	8.9911e-05	0.0352512	0.562283	0.25628	0.00014426	8.11148e-05	0.0352512	0.500717	0.25628	0.00014426	7.22334e-05	0.0352511	0.436121	0.256277	0.000144259	6.29146e-05
0.0332614	1.14684	0.206535	0.000128439	0.000147298	0.0332628	0.944221	0.20657	0.000136381	0.000128774	0.0332606	0.78461	0.206515	0.000136344	0.000106977	0.0332612	0.656474	0.20653	0.000136375	8.95265e-05	0.0332609	0.583407	0.206523	0.000136367	7.95573e-05	0.0332609	0.527265	0.206523	0.00013636	7.18977e-05	0.0348159	0.493549	0.245397	3.05002e-05	1.50534e-05	0.033261	0.406124	0.206525	0.000136346	5.53734e-05
0.0312711	1.07129	0.156778	0.000118589	0.000127042	0.0312717	0.881389	0.156792	0.000128495	0.000113254	0.0312704	0.732097	0.15676	0.00012843	9.40229e-05	0.0312707	0.609931	0.156767	0.000128451	7.83462e-05	0.0312705	0.541955	0.156762	0.000128443	6.96104e-05	0.0312705	0.489333	0.156762	0.000128443	6.28515e-05	0.0332609	0.467885	0.206523	0.000105859	4.953e-05	0.031271	0.375202	0.156775	0.000128419	4.8183e-05
0.0293137	0.996355	0.107843	0.000110931	0.000110527	0.0293142	0.816998	0.107855	0.000118597	9.68935e-05	0.0293131	0.679485	0.107828	0.00011858	8.05734e-05	0.0293133	0.562194	0.107832	0.000118587	6.6669e-05	0.0293131	0.496242	0.107828	0.000118586	5.88475e-05	0.0293132	0.446603	0.10783	0.00011858	5.29585e-05	0.0312706	0.431827	0.156765	0.000128437	5.54625e-05	0.029314	0.340923	0.10785	0.000118565	4.04215e-05
0.0273562	0.837151	0.058905	0.000103308	8.64846e-05	0.0273563	0.668451	0.0589075	0.000110955	7.41682e-05	0.0273557	0.570789	0.0588925	0.000110924	6.3314e-05	0.0273557	0.465967	0.0588925	0.000110935	5.16922e-05	0.0273556	0.409122	0.05889	0.000110929	4.53835e-05	0.0273558	0.36849	0.058895	0.000110924	4.08744e-05	0.0293134	0.392564	0.107835	0.000118575	4.65483e-05	0.027357	0.282722	0.058925	0.000110905	3.13553e-05
0.0253979	0	0.0099475			0.0253978	0	0.009945			0.0253978	0	0.009945			0.0253973	0	0.0099325			0.0253973	0	0.0099325			0.0253976	0	0.00994			0.027356	0.329778	0.0589			0.0254	0	0.01
			0.00332591	0.00523735				0.00347576	0.00450005				0.00347573	0.00368815				0.00347582	0.0031676				0.00347583	0.00278962				0.00347589	0.00246821	0.025398	0	0.00995	0.00336504	0.00217012				0.00347659	0.00196143
avg	1.57471					1.29469					1.06111					0.911323					0.802578					0.710094					0.644904					0.564182
max	1.8966					1.57631					1.26313					1.10264					0.965993					0.844318					0.756243					0.682238

## Sheet: 4465
z=0.6					z=0.8					z=1					z=1.2					z=1.4					z=1.6					z=1.8					z=2
r(m)	tangential velocity(m/s)	dimensionless radius	环面积	乘积	r(m)	tangential velocity(m/s)	dimensionless radius	环面积	乘积	r(m)	tangential velocity(m/s)	dimensionless radius	环面积	乘积	r(m)	tangential velocity(m/s)	dimensionless radius	环面积	乘积	r(m)	tangential velocity(m/s)	dimensionless radius	环面积	乘积	r(m)	tangential velocity(m/s)	dimensionless radius	环面积	乘积	r(m)	tangential velocity(m/s)	dimensionless radius	环面积	乘积	r(m)	tangential velocity(m/s)	dimensionless radius	环面积	乘积
0.0649938	0	0.999845			0.0649933	0	0.999833			0.0649928	0	0.99982			0.0649935	0	0.999837			0.0649935	0	0.999837			0.0649941	0	0.999852			0.0649947	0	0.999868			0.065	0	1
0.0630156	1.68575	0.95039	0.000245414	0.000413706	0.0630154	1.44276	0.950385	0.000253188	0.00036529	0.0630143	1.1296	0.950357	0.000253262	0.000286085	0.0630148	0.989458	0.95037	0.00025329	0.00025062	0.0630147	0.870913	0.950368	0.000253303	0.000220605	0.0630153	0.746919	0.950382	0.000253305	0.000189198	0.0630158	0.658827	0.950395	0.00025332	0.000166894	0.0630201	0.607894	0.950502	0.000253467	0.000154081
0.0610373	1.81494	0.900933	0.000238933	0.000433649	0.0610372	1.54808	0.90093	0.000245401	0.0003799	0.0610356	1.23755	0.90089	0.000245458	0.000303766	0.061036	1.08647	0.9009	0.000245472	0.000266698	0.0610358	0.96126	0.900895	0.000245484	0.000235974	0.0610364	0.830766	0.90091	0.000245486	0.000203941	0.0610369	0.734789	0.900922	0.000245488	0.000180382	0.06104	0.669958	0.901	0.000245651	0.000164576
0.0590476	1.80393	0.85119	0.000231015	0.000416735	0.0590477	1.53307	0.851193	0.000238909	0.000366264	0.0590457	1.24748	0.851142	0.00023895	0.000298085	0.059046	1.09574	0.85115	0.000238963	0.000261842	0.0590457	0.973457	0.851142	0.000238974	0.000232631	0.0590463	0.852799	0.851158	0.000238977	0.000203799	0.0590467	0.760056	0.851167	0.00023899	0.000181646	0.0590496	0.690684	0.85124	0.000239026	0.000165092
0.0570579	1.78199	0.801447	0.000223185	0.000397714	0.0570582	1.50585	0.801455	0.000230993	0.00034784	0.0570558	1.24106	0.801395	0.00023103	0.000286723	0.057056	1.08802	0.8014	0.000231043	0.000251379	0.0570555	0.966508	0.801388	0.000231065	0.000223326	0.0570561	0.854948	0.801402	0.000231067	0.00019755	0.0570564	0.764846	0.80141	0.00023108	0.000176741	0.0570592	0.69184	0.80148	0.000231103	0.000159886
0.0550674	1.7525	0.751685	0.000215219	0.000377171	0.0550678	1.47041	0.751695	0.000223176	0.00032816	0.0550656	1.22295	0.75164	0.000223144	0.000272894	0.0550661	1.0688	0.751652	0.000223112	0.000238462	0.0550657	0.950478	0.751642	0.000223099	0.00021205	0.0550662	0.843768	0.751655	0.000223112	0.000188255	0.0550664	0.757312	0.75166	0.000223124	0.000168975	0.0550688	0.682167	0.75172	0.00022318	0.000152246
0.0530773	1.71692	0.701932	0.000211077	0.000362402	0.0530778	1.4294	0.701945	0.00021521	0.000307621	0.0530757	1.19777	0.701893	0.00021519	0.000257749	0.053076	1.04375	0.7019	0.000215214	0.000224629	0.0530756	0.928302	0.70189	0.000215212	0.000199782	0.053076	0.826098	0.7019	0.000215225	0.000177797	0.0530762	0.743842	0.701905	0.000215225	0.000160094	0.0530784	0.668402	0.70196	0.000215256	0.000143878
0.0510502	1.67507	0.651255	0.000202859	0.000339802	0.0510508	1.38418	0.65127	0.000211069	0.000292157	0.0510486	1.16598	0.651215	0.00021107	0.000246104	0.051049	1.01293	0.651225	0.000211061	0.00021379	0.0510486	0.900858	0.651215	0.00021106	0.000190135	0.051049	0.804105	0.651225	0.000211061	0.000169716	0.0510491	0.725451	0.651227	0.000211072	0.000153123	0.051051	0.649624	0.651275	0.000211112	0.000137143
0.0490231	1.62868	0.600577	0.000194659	0.000317037	0.0490237	1.33664	0.600593	0.000202861	0.000271152	0.0490215	1.1302	0.600538	0.000202852	0.000229263	0.0490218	0.978253	0.600545	0.000202864	0.000198452	0.0490214	0.870061	0.600535	0.000202862	0.000176502	0.0490217	0.779192	0.600542	0.000202873	0.000158077	0.0490218	0.704851	0.600545	0.000202874	0.000142996	0.0490236	0.626357	0.60059	0.000202891	0.000127082
0.0469958	1.57797	0.549895	0.000176128	0.000277925	0.0469972	1.28686	0.54993	0.000194586	0.000250405	0.0469945	1.09269	0.549863	0.000194624	0.000212664	0.0469947	0.941574	0.549867	0.000194635	0.000183263	0.0469943	0.837606	0.549857	0.000194633	0.000163026	0.0469945	0.752103	0.549863	0.000194644	0.000146392	0.0469947	0.681469	0.549867	0.000194635	0.000132638	0.0469961	0.602847	0.549902	0.00019468	0.000117362
0.045083	1.52614	0.502075	0.000168828	0.000257655	0.0450845	1.23839	0.502112	0.000176125	0.000218111	0.0450816	1.05511	0.50204	0.000176132	0.000185839	0.0450819	0.905466	0.502047	0.000176124	0.000159474	0.0450814	0.805176	0.502035	0.000176132	0.000141817	0.0450817	0.725553	0.502043	0.000176123	0.000127787	0.0450818	0.656562	0.502045	0.000176133	0.000115642	0.045083	0.577762	0.502075	0.000176157	0.000101777
0.04317	1.47155	0.45425	0.000161492	0.000237644	0.0431718	1.18838	0.454295	0.000168808	0.000200608	0.0431687	1.01505	0.454217	0.000168814	0.000171355	0.0431692	0.868001	0.45423	0.000168798	0.000146517	0.0431687	0.771667	0.454217	0.000168796	0.000130254	0.0431689	0.696767	0.454223	0.000168806	0.000117618	0.043169	0.629409	0.454225	0.000168806	0.000106248	0.0431698	0.552388	0.454245	0.000168845	9.32681e-05
0.0412572	1.41451	0.40643	0.000161641	0.000228643	0.0412591	1.1368	0.406477	0.000161491	0.000183583	0.041256	0.97369	0.4064	0.000161479	0.000157231	0.0412565	0.829235	0.406413	0.000161481	0.000133906	0.0412561	0.73777	0.406402	0.000161471	0.000119128	0.0412562	0.666325	0.406405	0.00016148	0.000107598	0.0412563	0.602266	0.406408	0.00016148	9.72541e-05	0.0412566	0.528949	0.406415	0.000161525	8.54383e-05
0.0392494	1.3518	0.356235	0.000153556	0.000207577	0.0392513	1.08165	0.356283	0.000161649	0.000174847	0.0392482	0.928761	0.356205	0.000161636	0.000150122	0.0392489	0.787745	0.356223	0.000161623	0.000127317	0.0392484	0.700697	0.35621	0.000161629	0.000113253	0.0392485	0.634701	0.356212	0.000161629	0.000102586	0.0392486	0.573706	0.356215	0.00016163	9.27279e-05	0.0392489	0.501557	0.356223	0.000161631	8.10671e-05
0.0372419	1.28667	0.306047	0.000144277	0.000185637	0.0372438	1.0254	0.306095	0.000153564	0.000157464	0.0372408	0.881832	0.30602	0.000153544	0.0001354	0.0372416	0.745509	0.30604	0.000153539	0.000114465	0.0372412	0.662441	0.30603	0.00015353	0.000101705	0.0372412	0.602593	0.30603	0.000153538	9.25208e-05	0.0372412	0.542814	0.30603	0.000153546	8.33467e-05	0.0372411	0.473931	0.306027	0.000153577	7.27847e-05
0.0352517	1.21979	0.256292	0.000136362	0.000166333	0.0352533	0.967494	0.256333	0.000144305	0.000139615	0.0352507	0.833888	0.256268	0.000144265	0.000120301	0.0352517	0.702552	0.256292	0.000144254	0.000101346	0.0352513	0.624068	0.256282	0.000144253	9.00236e-05	0.0352512	0.569381	0.25628	0.00014426	8.21388e-05	0.0352512	0.510845	0.25628	0.00014426	7.36944e-05	0.0352511	0.446144	0.256277	0.000144259	6.43605e-05
0.0332614	1.15086	0.206535	0.000128439	0.000147815	0.0332628	0.907434	0.20657	0.000136381	0.000123757	0.0332606	0.783169	0.206515	0.000136344	0.000106781	0.0332612	0.658452	0.20653	0.000136375	8.97963e-05	0.0332609	0.584212	0.206523	0.000136367	7.96671e-05	0.0332609	0.53472	0.206523	0.00013636	7.29142e-05	0.0348159	0.503286	0.245397	3.05002e-05	1.53503e-05	0.033261	0.416902	0.206525	0.000136346	5.68429e-05
0.0312711	1.08071	0.156778	0.000118589	0.00012816	0.0312717	0.84536	0.156792	0.000128495	0.000108624	0.0312704	0.730937	0.15676	0.00012843	9.38739e-05	0.0312707	0.612253	0.156767	0.000128451	7.86444e-05	0.0312705	0.541024	0.156762	0.000128443	6.94909e-05	0.0312705	0.495955	0.156762	0.000128443	6.37021e-05	0.0332609	0.476409	0.206523	0.000105859	5.04324e-05	0.031271	0.386601	0.156775	0.000128419	4.96468e-05
0.0293137	1.01012	0.107843	0.000110931	0.000112054	0.0293142	0.782268	0.107855	0.000118597	9.27746e-05	0.0293131	0.678359	0.107828	0.00011858	8.04399e-05	0.0293133	0.564669	0.107832	0.000118587	6.69625e-05	0.0293131	0.492905	0.107828	0.000118586	5.84518e-05	0.0293132	0.451186	0.10783	0.00011858	5.35019e-05	0.0312706	0.439515	0.156765	0.000128437	5.645e-05	0.029314	0.348623	0.10785	0.000118565	4.13344e-05
0.0273562	0.857889	0.058905	0.000103308	8.86271e-05	0.0273563	0.635267	0.0589075	0.000110955	7.04862e-05	0.0273557	0.571417	0.0588925	0.000110924	6.33836e-05	0.0273557	0.468168	0.0588925	0.000110935	5.19363e-05	0.0273556	0.405736	0.05889	0.000110929	4.50079e-05	0.0273558	0.370525	0.058895	0.000110924	4.11001e-05	0.0293134	0.39886	0.107835	0.000118575	4.72948e-05	0.027357	0.291014	0.058925	0.000110905	3.2275e-05
0.0253979	0	0.0099475			0.0253978	0	0.009945			0.0253978	0	0.009945			0.0253973	0	0.0099325			0.0253973	0	0.0099325			0.0253976	0	0.00994			0.027356	0.334285	0.0589			0.0254	0	0.01
			0.00332591	0.00509629				0.00347576	0.00437866				0.00347573	0.00365806				0.00347582	0.0031595				0.00347583	0.00280283				0.00347589	0.00249619	0.025398	0	0.00995	0.00336504	0.00220193				0.00347659	0.00200014
avg	1.5323					1.25977					1.05246					0.908994					0.806378					0.718144					0.654355					0.575316
max	1.81494					1.54808					1.24748					1.09574					0.973457					0.854948					0.764846					0.69184

## Sheet: 4545
z=0.6					z=0.8					z=1					z=1.2					z=1.4					z=1.6					z=1.8					z=2
r(m)	tangential velocity(m/s)	dimensionless radius	环面积	乘积	r(m)	tangential velocity(m/s)	dimensionless radius	环面积	乘积	r(m)	tangential velocity(m/s)	dimensionless radius	环面积	乘积	r(m)	tangential velocity(m/s)	dimensionless radius	环面积	乘积	r(m)	tangential velocity(m/s)	dimensionless radius	环面积	乘积	r(m)	tangential velocity(m/s)	dimensionless radius	环面积	乘积	r(m)	tangential velocity(m/s)	dimensionless radius	环面积	乘积	r(m)	tangential velocity(m/s)	dimensionless radius	环面积	乘积
0.0649938	0	0.999845			0.0649933	0	0.999833			0.0649928	0	0.99982			0.0649935	0	0.999837			0.0649935	0	0.999837			0.0649941	0	0.999852			0.0649947	0	0.999868			0.065	0	1
0.0630156	1.47027	0.95039	0.000245414	0.000360825	0.0630154	1.26792	0.950385	0.000253188	0.000321023	0.0630143	1.00795	0.950357	0.000253262	0.000255275	0.0630148	0.783738	0.95037	0.00025329	0.000198513	0.0630147	0.708841	0.950368	0.000253303	0.000179551	0.0630153	0.617343	0.950382	0.000253305	0.000156376	0.0630158	0.521934	0.950395	0.00025332	0.000132216	0.0630201	0.462294	0.950502	0.000253467	0.000117176
0.0610373	1.59251	0.900933	0.000238933	0.000380503	0.0610372	1.36461	0.90093	0.000245401	0.000334876	0.0610356	1.09014	0.90089	0.000245458	0.000267583	0.061036	0.863347	0.9009	0.000245472	0.000211927	0.0610358	0.778322	0.900895	0.000245484	0.000191065	0.0610364	0.674887	0.90091	0.000245486	0.000165675	0.0610369	0.582463	0.900922	0.000245488	0.000142988	0.06104	0.513757	0.901	0.000245651	0.000126205
0.0590476	1.60099	0.85119	0.000231015	0.000369853	0.0590477	1.34665	0.851193	0.000238909	0.000321727	0.0590457	1.08735	0.851142	0.00023895	0.000259822	0.059046	0.875855	0.85115	0.000238963	0.000209297	0.0590457	0.783427	0.851142	0.000238974	0.000187219	0.0590463	0.685589	0.851158	0.000238977	0.00016384	0.0590467	0.598982	0.851167	0.00023899	0.000143151	0.0590496	0.529745	0.85124	0.000239026	0.000126623
0.0570579	1.59577	0.801447	0.000223185	0.000356153	0.0570582	1.31669	0.801455	0.000230993	0.000304146	0.0570558	1.07289	0.801395	0.00023103	0.00024787	0.057056	0.873365	0.8014	0.000231043	0.000201785	0.0570555	0.775236	0.801388	0.000231065	0.00017913	0.0570561	0.681535	0.801402	0.000231067	0.00015748	0.0570564	0.599221	0.80141	0.00023108	0.000138468	0.0570592	0.530052	0.80148	0.000231103	0.000122497
0.0550674	1.58112	0.751685	0.000215219	0.000340287	0.0550678	1.27852	0.751695	0.000223176	0.000285334	0.0550656	1.05051	0.75164	0.000223144	0.000234415	0.0550661	0.861373	0.751652	0.000223112	0.000192182	0.0550657	0.759866	0.751642	0.000223099	0.000169525	0.0550662	0.668574	0.751655	0.000223112	0.000149167	0.0550664	0.59122	0.75166	0.000223124	0.000131916	0.0550688	0.520267	0.75172	0.00022318	0.000116113
0.0530773	1.55899	0.701932	0.000211077	0.000329067	0.0530778	1.23487	0.701945	0.00021521	0.000265756	0.0530757	1.0246	0.701893	0.00021519	0.000220484	0.053076	0.844277	0.7019	0.000215214	0.0001817	0.0530756	0.73879	0.70189	0.000215212	0.000158996	0.053076	0.650902	0.7019	0.000215225	0.00014009	0.0530762	0.579159	0.701905	0.000215225	0.00012465	0.0530784	0.507775	0.70196	0.000215256	0.000109302
0.0510502	1.52914	0.651255	0.000202859	0.000310199	0.0510508	1.18732	0.65127	0.000211069	0.000250606	0.0510486	0.995446	0.651215	0.00021107	0.000210109	0.051049	0.823064	0.651225	0.000211061	0.000173717	0.0510486	0.71394	0.651215	0.00021106	0.000150684	0.051049	0.630793	0.651225	0.000211061	0.000133136	0.0510491	0.563479	0.651227	0.000211072	0.000118935	0.051051	0.492891	0.651275	0.000211112	0.000104055
0.0490231	1.49249	0.600577	0.000194659	0.000290527	0.0490237	1.13822	0.600593	0.000202861	0.0002309	0.0490215	0.963298	0.600538	0.000202852	0.000195407	0.0490218	0.797884	0.600545	0.000202864	0.000161862	0.0490214	0.687299	0.600535	0.000202862	0.000139427	0.0490217	0.610868	0.600542	0.000202873	0.000123929	0.0490218	0.545679	0.600545	0.000202874	0.000110704	0.0490236	0.475242	0.60059	0.000202891	9.64224e-05
0.0469958	1.45061	0.549895	0.000176128	0.000255494	0.0469972	1.08717	0.54993	0.000194586	0.000211548	0.0469945	0.929629	0.549863	0.000194624	0.000180929	0.0469947	0.770001	0.549867	0.000194635	0.000149869	0.0469943	0.659473	0.549857	0.000194633	0.000128355	0.0469945	0.588976	0.549863	0.000194644	0.000114641	0.0469947	0.526186	0.549867	0.000194635	0.000102414	0.0469961	0.457484	0.549902	0.00019468	8.9063e-05
0.045083	1.40718	0.502075	0.000168828	0.000237571	0.0450845	1.03763	0.502112	0.000176125	0.000182752	0.0450816	0.896312	0.50204	0.000176132	0.00015787	0.0450819	0.74263	0.502047	0.000176124	0.000130795	0.0450814	0.63237	0.502035	0.000176132	0.00011138	0.0450817	0.565438	0.502043	0.000176123	9.95868e-05	0.0450818	0.508353	0.502045	0.000176133	8.95378e-05	0.045083	0.438938	0.502075	0.000176157	7.73218e-05
0.04317	1.36003	0.45425	0.000161492	0.000219634	0.0431718	0.98728	0.454295	0.000168808	0.000166661	0.0431687	0.861578	0.454217	0.000168814	0.000145446	0.0431692	0.714212	0.45423	0.000168798	0.000120557	0.0431687	0.604938	0.454217	0.000168796	0.000102111	0.0431689	0.540849	0.454223	0.000168806	9.12984e-05	0.043169	0.489442	0.454225	0.000168806	8.26208e-05	0.0431698	0.420036	0.454245	0.000168845	7.09211e-05
0.0412572	1.30961	0.40643	0.000161641	0.000211687	0.0412591	0.936133	0.406477	0.000161491	0.000151177	0.041256	0.826535	0.4064	0.000161479	0.000133468	0.0412565	0.684983	0.406413	0.000161481	0.000110612	0.0412561	0.576778	0.406402	0.000161471	9.31328e-05	0.0412562	0.516305	0.406405	0.00016148	8.33729e-05	0.0412563	0.46914	0.406408	0.00016148	7.57569e-05	0.0412566	0.402068	0.406415	0.000161525	6.49439e-05
0.0392494	1.25415	0.356235	0.000153556	0.000192583	0.0392513	0.881594	0.356283	0.000161649	0.000142509	0.0392482	0.788701	0.356205	0.000161636	0.000127483	0.0392489	0.653279	0.356223	0.000161623	0.000105585	0.0392484	0.546144	0.35621	0.000161629	8.82726e-05	0.0392485	0.49109	0.356212	0.000161629	7.93745e-05	0.0392486	0.446278	0.356215	0.00016163	7.21318e-05	0.0392489	0.384227	0.356223	0.000161631	6.2103e-05
0.0372419	1.19685	0.306047	0.000144277	0.000172678	0.0372438	0.827527	0.306095	0.000153564	0.000127078	0.0372408	0.748497	0.30602	0.000153544	0.000114927	0.0372416	0.619764	0.30604	0.000153539	9.51582e-05	0.0372412	0.51488	0.30603	0.00015353	7.90495e-05	0.0372412	0.463354	0.30603	0.000153538	7.11423e-05	0.0372412	0.422324	0.30603	0.000153546	6.4846e-05	0.0372411	0.363671	0.306027	0.000153577	5.58514e-05
0.0352517	1.13827	0.256292	0.000136362	0.000155216	0.0352533	0.774182	0.256333	0.000144305	0.000111719	0.0352507	0.707632	0.256268	0.000144265	0.000102087	0.0352517	0.586402	0.256292	0.000144254	8.45911e-05	0.0352513	0.483697	0.256282	0.000144253	6.97747e-05	0.0352512	0.435646	0.25628	0.00014426	6.28462e-05	0.0352512	0.39844	0.25628	0.00014426	5.74789e-05	0.0352511	0.340018	0.256277	0.000144259	4.90508e-05
0.0332614	1.07801	0.206535	0.000128439	0.000138459	0.0332628	0.719129	0.20657	0.000136381	9.80757e-05	0.0332606	0.665573	0.206515	0.000136344	9.07471e-05	0.0332612	0.551467	0.20653	0.000136375	7.52063e-05	0.0332609	0.451148	0.206523	0.000136367	6.15216e-05	0.0332609	0.408292	0.206523	0.00013636	5.56745e-05	0.0348159	0.392626	0.245397	3.05002e-05	1.19752e-05	0.033261	0.316351	0.206525	0.000136346	4.31332e-05
0.0312711	1.01581	0.156778	0.000118589	0.000120464	0.0312717	0.663255	0.156792	0.000128495	8.52247e-05	0.0312704	0.622686	0.15676	0.00012843	7.99713e-05	0.0312707	0.513457	0.156767	0.000128451	6.59539e-05	0.0312705	0.416409	0.156762	0.000128443	5.34849e-05	0.0312705	0.377268	0.156762	0.000128443	4.84575e-05	0.0332609	0.372031	0.206523	0.000105859	3.9383e-05	0.031271	0.291808	0.156775	0.000128419	3.74736e-05
0.0293137	0.952541	0.107843	0.000110931	0.000105667	0.0293142	0.609287	0.107855	0.000118597	7.22595e-05	0.0293131	0.577605	0.107828	0.00011858	6.84924e-05	0.0293133	0.47365	0.107832	0.000118587	5.61688e-05	0.0293131	0.380963	0.107828	0.000118586	4.5177e-05	0.0293132	0.343171	0.10783	0.00011858	4.06934e-05	0.0312706	0.343671	0.156765	0.000128437	4.41401e-05	0.029314	0.26308	0.10785	0.000118565	3.1192e-05
0.0273562	0.825319	0.058905	0.000103308	8.52623e-05	0.0273563	0.485671	0.0589075	0.000110955	5.38877e-05	0.0273557	0.473963	0.0588925	0.000110924	5.25736e-05	0.0273557	0.394572	0.0588925	0.000110935	4.37719e-05	0.0273556	0.309064	0.05889	0.000110929	3.42842e-05	0.0273558	0.286208	0.058895	0.000110924	3.17473e-05	0.0293134	0.308562	0.107835	0.000118575	3.65877e-05	0.027357	0.221932	0.058925	0.000110905	2.46134e-05
0.0253979	0	0.0099475			0.0253978	0	0.009945			0.0253978	0	0.009945			0.0253973	0	0.0099325			0.0253973	0	0.0099325			0.0253976	0	0.00994			0.027356	0.255872	0.0589			0.0254	0	0.01
			0.00332591	0.00463213				0.00347576	0.00371726				0.00347573	0.00314496				0.00347582	0.00256925				0.00347583	0.00222214				0.00347589	0.00196853	0.025398	0	0.00995	0.00336504	0.0017199				0.00347659	0.00152406
avg	1.39274					1.06948					0.904834					0.739178					0.639313					0.566337					0.511109					0.438377
max	1.60099					1.36461					1.09014					0.875855					0.783427					0.685589					0.599221					0.530052

## Sheet: 4645
z=0.6					z=0.8					z=1					z=1.2					z=1.4					z=1.6					z=1.8					z=2
r(m)	tangential velocity(m/s)	dimensionless radius	环面积	乘积	r(m)	tangential velocity(m/s)	dimensionless radius	环面积	乘积	r(m)	tangential velocity(m/s)	dimensionless radius	环面积	乘积	r(m)	tangential velocity(m/s)	dimensionless radius	环面积	乘积	r(m)	tangential velocity(m/s)	dimensionless radius	环面积	乘积	r(m)	tangential velocity(m/s)	dimensionless radius	环面积	乘积	r(m)	tangential velocity(m/s)	dimensionless radius	环面积	乘积	r(m)	tangential velocity(m/s)	dimensionless radius	环面积	乘积
0.0649938	0	0.999845			0.0649933	0	0.999833			0.0649928	0	0.99982			0.0649935	0	0.999837			0.0649935	0	0.999837			0.0649941	0	0.999852			0.0649947	0	0.999868			0.065	0	1
0.0630156	1.93922	0.95039	0.000245414	0.000475911	0.0630154	1.47466	0.950385	0.000253188	0.000373367	0.0630143	1.21431	0.950357	0.000253262	0.000307539	0.0630148	1.01574	0.95037	0.00025329	0.000257277	0.0630147	0.862612	0.950368	0.000253303	0.000218502	0.0630153	0.752142	0.950382	0.000253305	0.000190521	0.0630158	0.661082	0.950395	0.00025332	0.000167465	0.0630201	0.597963	0.950502	0.000253467	0.000151564
0.0610373	2.08649	0.900933	0.000238933	0.000498531	0.0610372	1.60352	0.90093	0.000245401	0.000393505	0.0610356	1.3221	0.90089	0.000245458	0.000324519	0.061036	1.11153	0.9009	0.000245472	0.000272849	0.0610358	0.950842	0.900895	0.000245484	0.000233416	0.0610364	0.831143	0.90091	0.000245486	0.000204034	0.0610369	0.735524	0.900922	0.000245488	0.000180562	0.06104	0.657874	0.901	0.000245651	0.000161608
0.0590476	2.06298	0.85119	0.000231015	0.00047658	0.0590477	1.59927	0.851193	0.000238909	0.00038208	0.0590457	1.3233	0.851142	0.00023895	0.000316202	0.059046	1.11669	0.85115	0.000238963	0.000266848	0.0590457	0.962746	0.851142	0.000238974	0.000230071	0.0590463	0.84642	0.851158	0.000238977	0.000202275	0.0590467	0.754735	0.851167	0.00023899	0.000180374	0.0590496	0.674074	0.85124	0.000239026	0.000161121
0.0570579	2.02531	0.801447	0.000223185	0.00045202	0.0570582	1.57976	0.801455	0.000230993	0.000364913	0.0570558	1.30857	0.801395	0.00023103	0.000302319	0.057056	1.10752	0.8014	0.000231043	0.000255885	0.0570555	0.956369	0.801388	0.000231065	0.000220983	0.0570561	0.844427	0.801402	0.000231067	0.000195119	0.0570564	0.754504	0.80141	0.00023108	0.000174351	0.0570592	0.671194	0.80148	0.000231103	0.000155115
0.0550674	1.97753	0.751685	0.000215219	0.000425602	0.0550678	1.54894	0.751695	0.000223176	0.000345686	0.0550656	1.2827	0.75164	0.000223144	0.000286227	0.0550661	1.0876	0.751652	0.000223112	0.000242656	0.0550657	0.940914	0.751642	0.000223099	0.000209917	0.0550662	0.830129	0.751655	0.000223112	0.000185212	0.0550664	0.743344	0.75166	0.000223124	0.000165858	0.0550688	0.657936	0.75172	0.00022318	0.000146838
0.0530773	1.92224	0.701932	0.000211077	0.00040574	0.0530778	1.51029	0.701945	0.00021521	0.000325029	0.0530757	1.24962	0.701893	0.00021519	0.000268906	0.053076	1.06132	0.7019	0.000215214	0.00022841	0.0530756	0.918871	0.70189	0.000215212	0.000197752	0.053076	0.811265	0.7019	0.000215225	0.000174604	0.0530762	0.727135	0.701905	0.000215225	0.000156498	0.0530784	0.641343	0.70196	0.000215256	0.000138053
0.0510502	1.86041	0.651255	0.000202859	0.0003774	0.0510508	1.46541	0.65127	0.000211069	0.000309302	0.0510486	1.21113	0.651215	0.00021107	0.000255634	0.051049	1.03054	0.651225	0.000211061	0.000217507	0.0510486	0.892026	0.651215	0.00021106	0.000188271	0.051049	0.788601	0.651225	0.000211061	0.000166443	0.0510491	0.706777	0.651227	0.000211072	0.000149181	0.051051	0.620856	0.651275	0.000211112	0.00013107
0.0490231	1.79437	0.600577	0.000194659	0.00034929	0.0490237	1.41647	0.600593	0.000202861	0.000287347	0.0490215	1.16928	0.600538	0.000202852	0.000237191	0.0490218	0.996208	0.600545	0.000202864	0.000202094	0.0490214	0.863969	0.600535	0.000202862	0.000175266	0.0490217	0.762193	0.600542	0.000202873	0.000154629	0.0490218	0.684247	0.600545	0.000202874	0.000138816	0.0490236	0.597263	0.60059	0.000202891	0.000121179
0.0469958	1.72539	0.549895	0.000176128	0.00030389	0.0469972	1.36414	0.54993	0.000194586	0.000265443	0.0469945	1.1252	0.549863	0.000194624	0.000218991	0.0469947	0.958942	0.549867	0.000194635	0.000186644	0.0469943	0.83271	0.549857	0.000194633	0.000162073	0.0469945	0.733994	0.549863	0.000194644	0.000142868	0.0469947	0.659046	0.549867	0.000194635	0.000128273	0.0469961	0.573546	0.549902	0.00019468	0.000111658
0.045083	1.65796	0.502075	0.000168828	0.00027991	0.0450845	1.31198	0.502112	0.000176125	0.000231072	0.0450816	1.08146	0.50204	0.000176132	0.00019048	0.0450819	0.923072	0.502047	0.000176124	0.000162575	0.0450814	0.801211	0.502035	0.000176132	0.000141119	0.0450817	0.7069	0.502043	0.000176123	0.000124502	0.0450818	0.633849	0.502045	0.000176133	0.000111642	0.045083	0.549137	0.502075	0.000176157	9.67341e-05
0.04317	1.58824	0.45425	0.000161492	0.000256489	0.0431718	1.25846	0.454295	0.000168808	0.000212438	0.0431687	1.03601	0.454217	0.000168814	0.000174893	0.0431692	0.886217	0.45423	0.000168798	0.000149592	0.0431687	0.769358	0.454217	0.000168796	0.000129865	0.0431689	0.678275	0.454223	0.000168806	0.000114497	0.043169	0.607289	0.454225	0.000168806	0.000102514	0.0431698	0.525523	0.454245	0.000168845	8.87321e-05
0.0412572	1.51656	0.40643	0.000161641	0.000245139	0.0412591	1.20346	0.406477	0.000161491	0.000194348	0.041256	0.990117	0.4064	0.000161479	0.000159883	0.0412565	0.847355	0.406413	0.000161481	0.000136832	0.0412561	0.735964	0.406402	0.000161471	0.000118837	0.0412562	0.649168	0.406405	0.00016148	0.000104828	0.0412563	0.580092	0.406408	0.00016148	9.36734e-05	0.0412566	0.503013	0.406415	0.000161525	8.1249e-05
0.0392494	1.4399	0.356235	0.000153556	0.000221106	0.0392513	1.14376	0.356283	0.000161649	0.000184887	0.0392482	0.94103	0.356205	0.000161636	0.000152105	0.0392489	0.804771	0.356223	0.000161623	0.000130069	0.0392484	0.699933	0.35621	0.000161629	0.000113129	0.0392485	0.618038	0.356212	0.000161629	9.9893e-05	0.0392486	0.550936	0.356215	0.00016163	8.90476e-05	0.0392489	0.47743	0.356223	0.000161631	7.71674e-05
0.0372419	1.36211	0.306047	0.000144277	0.000196521	0.0372438	1.08319	0.306095	0.000153564	0.000166339	0.0372408	0.890009	0.30602	0.000153544	0.000136656	0.0372416	0.761813	0.30604	0.000153539	0.000116968	0.0372412	0.663039	0.30603	0.00015353	0.000101796	0.0372412	0.585106	0.30603	0.000153538	8.98359e-05	0.0372412	0.520505	0.30603	0.000153546	7.99213e-05	0.0372411	0.452774	0.306027	0.000153577	6.95355e-05
0.0352517	1.28367	0.256292	0.000136362	0.000175043	0.0352533	1.02169	0.256333	0.000144305	0.000147435	0.0352507	0.837856	0.256268	0.000144265	0.000120874	0.0352517	0.718149	0.256292	0.000144254	0.000103596	0.0352513	0.623655	0.256282	0.000144253	8.9964e-05	0.0352512	0.550701	0.25628	0.00014426	7.94441e-05	0.0352512	0.490521	0.25628	0.00014426	7.07625e-05	0.0352511	0.427093	0.256277	0.000144259	6.16122e-05
0.0332614	1.2036	0.206535	0.000128439	0.000154589	0.0332628	0.95838	0.20657	0.000136381	0.000130705	0.0332606	0.784398	0.206515	0.000136344	0.000106948	0.0332612	0.672397	0.20653	0.000136375	9.16981e-05	0.0332609	0.582818	0.206523	0.000136367	7.9477e-05	0.0332609	0.514388	0.206523	0.00013636	7.01418e-05	0.0348159	0.483546	0.245397	3.05002e-05	1.47483e-05	0.033261	0.396382	0.206525	0.000136346	5.40451e-05
0.0312711	1.1212	0.156778	0.000118589	0.000132962	0.0312717	0.893591	0.156792	0.000128495	0.000114822	0.0312704	0.729809	0.15676	0.00012843	9.37291e-05	0.0312707	0.625133	0.156767	0.000128451	8.02988e-05	0.0312705	0.54272	0.156762	0.000128443	6.97087e-05	0.0312705	0.47635	0.156762	0.000128443	6.1184e-05	0.0332609	0.45846	0.206523	0.000105859	4.85323e-05	0.031271	0.364818	0.156775	0.000128419	4.68494e-05
0.0293137	1.03874	0.107843	0.000110931	0.000115229	0.0293142	0.82803	0.107855	0.000118597	9.82018e-05	0.0293131	0.674428	0.107828	0.00011858	7.99737e-05	0.0293133	0.576368	0.107832	0.000118587	6.83498e-05	0.0293131	0.500339	0.107828	0.000118586	5.93334e-05	0.0293132	0.435149	0.10783	0.00011858	5.16002e-05	0.0312706	0.423739	0.156765	0.000128437	5.44238e-05	0.029314	0.334968	0.10785	0.000118565	3.97154e-05
0.0273562	0.837142	0.058905	0.000103308	8.64838e-05	0.0273563	0.678204	0.0589075	0.000110955	7.52502e-05	0.0273557	0.55546	0.0588925	0.000110924	6.16136e-05	0.0273557	0.476549	0.0588925	0.000110935	5.28661e-05	0.0273556	0.415362	0.05889	0.000110929	4.60757e-05	0.0273558	0.360848	0.058895	0.000110924	4.00267e-05	0.0293134	0.385726	0.107835	0.000118575	4.57375e-05	0.027357	0.282618	0.058925	0.000110905	3.13438e-05
0.0253979	0	0.0099475			0.0253978	0	0.009945			0.0253978	0	0.009945			0.0253973	0	0.0099325			0.0253973	0	0.0099325			0.0253976	0	0.00994			0.027356	0.322802	0.0589			0.0254	0	0.01
			0.00332591	0.00562843				0.00347576	0.00460217				0.00347573	0.00379468				0.00347582	0.00322302				0.00347583	0.00278556				0.00347589	0.00245166	0.025398	0	0.00995	0.00336504	0.00215238				0.00347659	0.00192519
avg	1.6923					1.32408					1.09177					0.927267					0.801408					0.705331					0.639631					0.553757
max	2.08649					1.60352					1.3233					1.11669					0.962746					0.84642					0.754735					0.674074
轴向速度
	0					0					0					0					0					0					0
	1.67571		0.000253228	0.000424337		1.53156		0.000253188	0.000387773		1.44956		0.000253262	0.000367119		1.40641		0.00025329	0.00035623		1.35198		0.000253303	0.00034246		1.3081		0.000253305	0.000331348		1.27617		0.00025332	0.000323279
	1.67777		0.000245414	0.000411748		1.55971		0.000245401	0.000382754		1.4973		0.000245458	0.000367524		1.46635		0.000245472	0.000359947		1.42481		0.000245484	0.000349767		1.39274		0.000245486	0.000341898		1.37026		0.000245488	0.000336382
	1.64584		0.000238933	0.000393245		1.54468		0.000238909	0.000369038		1.49385		0.00023895	0.000356955		1.47169		0.000238963	0.00035168		1.43971		0.000238974	0.000344054		1.41804		0.000238977	0.000338878		1.40429		0.00023899	0.000335612
	1.6009		0.000231015	0.000369832		1.51812		0.000230993	0.000350675		1.4774		0.00023103	0.000341324		1.4625		0.000231043	0.0003379		1.43857		0.000231065	0.000332403		1.42307		0.000231067	0.000328825		1.41655		0.00023108	0.000327336
	1.54932		0.000223185	0.000345786		1.48557		0.000223176	0.000331543		1.45506		0.000223144	0.000324688		1.44597		0.000223112	0.000322613		1.42989		0.000223099	0.000319007		1.41968		0.000223112	0.000316748		1.41747		0.000223124	0.000316272
	1.49464		0.000215219	0.000321675		1.45024		0.00021521	0.000312106		1.42954		0.00021519	0.000307623		1.42635		0.000215214	0.00030697		1.4168		0.000215212	0.000304912		1.41255		0.000215225	0.000304016		1.41237		0.000215225	0.000303978
	1.43719		0.000211077	0.000303358		1.41265		0.000211069	0.000298166		1.40176		0.00021107	0.00029587		1.40474		0.000211061	0.000296486		1.40106		0.00021106	0.000295707		1.40188		0.000211061	0.000295883		1.40438		0.000211072	0.000296426
	1.37913		0.000202859	0.000279768		1.37411		0.000202861	0.000278753		1.373		0.000202852	0.000278516		1.38191		0.000202864	0.000280339		1.38387		0.000202862	0.000280735		1.38893		0.000202873	0.000281777		1.39422		0.000202874	0.000282851
	1.32139		0.000194659	0.000257221		1.33514		0.000194586	0.0002598		1.34358		0.000194624	0.000261493		1.35881		0.000194635	0.000264472		1.3655		0.000194633	0.000265772		1.37427		0.000194644	0.000267493		1.38223		0.000194635	0.00026903
	1.26758		0.000176128	0.000223257		1.29816		0.000176125	0.000228638		1.31563		0.000176132	0.000231725		1.3367		0.000176124	0.000235425		1.34783		0.000176132	0.000237395		1.35932		0.000176123	0.000239408		1.36999		0.000176133	0.000241301
	1.21455		0.000168828	0.00020505		1.26129		0.000168808	0.000212916		1.28747		0.000168814	0.000217343		1.31412		0.000168798	0.000221821		1.3295		0.000168796	0.000224414		1.34364		0.000168806	0.000226814		1.35674		0.000168806	0.000229026
	1.16263		0.000161492	0.000187756		1.22466		0.000161491	0.000197772		1.25938		0.000161479	0.000203364		1.29093		0.000161481	0.000208461		1.31002		0.000161471	0.00021153		1.3274		0.00016148	0.000214348		1.34238		0.00016148	0.000216768
	1.10974		0.000161641	0.00017938		1.18659		0.000161649	0.000191811		1.22972		0.000161636	0.000198767		1.26583		0.000161623	0.000204587		1.28893		0.000161629	0.000208328		1.30946		0.000161629	0.000211647		1.32643		0.00016163	0.00021439
	1.05851		0.000153556	0.000162541		1.1491		0.000153564	0.00017646		1.19964		0.000153544	0.000184198		1.24003		0.000153539	0.000190393		1.26718		0.00015353	0.00019455		1.28984		0.000153538	0.000198039		1.30906		0.000153546	0.000201
	1.00958		0.000144277	0.000145659		1.11269		0.000144305	0.000160567		1.16993		0.000144265	0.00016878		1.21392		0.000144254	0.000175113		1.24465		0.000144253	0.000179544		1.2688		0.00014426	0.000183037		1.28905		0.00014426	0.000185958
	0.962813		0.000136362	0.000131291		1.07709		0.000136381	0.000146895		1.14031		0.000136344	0.000155475		1.18693		0.000136375	0.000161867		1.21998		0.000136367	0.000166365		1.24505		0.00013636	0.000169775		1.28396		3.05002e-05	3.9161e-05
	0.91883		0.000128439	0.000118014		1.04257		0.000128495	0.000133965		1.11084		0.00012843	0.000142665		1.15815		0.000128451	0.000148765		1.19258		0.000128443	0.000153179		1.21663		0.000128443	0.000156268		1.26576		0.000105859	0.000133993
	0.880138		0.000118589	0.000104374		1.01053		0.000118597	0.000119846		1.08207		0.00011858	0.000128312		1.12795		0.000118587	0.00013376		1.16087		0.000118586	0.000137663		1.18138		0.00011858	0.000140089		1.23691		0.000128437	0.000158865
	0.756795		0.000110931	8.39523e-05		0.905161		0.000110955	0.000100432		0.985941		0.000110924	0.000109364		1.03502		0.000110935	0.00011482		1.07088		0.000110929	0.000118792		1.09091		0.000110924	0.000121008		1.19752		0.000118575	0.000141996
	0					0					0					0					0					0					1.10374
			0.00347583	0.00464824				0.00347576	0.00463991				0.00347573	0.0046411				0.00347582	0.00467165				0.00347583	0.00466658				0.00347589	0.0046673		0		0.00336504	0.00455362
avg	1.3373					1.33493					1.33529					1.34404					1.34258					1.34276					1.35322
绝对速度	0					0					0					0
	2.57094					2.13095					1.89398					1.73684
	2.67777					2.2372					1.99762					1.84013
	2.63915					2.22346					1.99569					1.84741
	2.5817					2.19099					1.97361					1.83454
	2.51225					2.14622					1.93974					1.80935
	2.43501					2.09388					1.89874					1.7779
	2.35095					2.03548					1.85253					1.74224
	2.2632					1.9735					1.80346					1.70359
	2.17332					1.90884					1.75254					1.66314
	2.08706					1.84573					1.70311					1.62447
	1.99947					1.78179					1.65258					1.58505
	1.911					1.71707					1.60203					1.54423
	1.81799					1.64815					1.54852					1.50005
	1.72512					1.57923					1.49381					1.45539
	1.63319					1.51068					1.43908					1.41051
	1.5414					1.44183					1.38414					1.36424
	1.44969					1.37323					1.32923					1.31618
	1.3617					1.3067					1.27524					1.26683
	1.13572					1.13501					1.13414					1.14103
	0					0					0					0
water
z=0.6					z=0.8					z=1					z=1.2
r(m)	tangential velocity(m/s)	dimensionless radius			r(m)	tangential velocity(m/s)	dimensionless radius			r(m)	tangential velocity(m/s)	dimensionless radius			r(m)	tangential velocity(m/s)
0.0649938	0	0.999845			0.0649933	0	0.999833			0.0649928	0	0.99982			0.0649935	0
0.0630156	3.39233	0.95039	0.000253228	0.000859034	0.0630154	3.02616	0.950385	0.000253188	0.000766189	0.0630143	2.66683	0.950357	0.000253262	0.000675407	0.0630148	2.40334
0.0610373	3.84229	0.900933	0.000245414	0.000942951	0.0610372	3.39678	0.90093	0.000245401	0.000833573	0.0610356	3.01758	0.90089	0.000245458	0.000740688	0.061036	2.7202
0.0590476	3.93844	0.85119	0.000238933	0.000941023	0.0590477	3.47486	0.851193	0.000238909	0.000830175	0.0590457	3.10035	0.851142	0.00023895	0.000740828	0.059046	2.79858
0.0570579	3.9679	0.801447	0.000231015	0.000916645	0.0570582	3.50525	0.801455	0.000230993	0.000809687	0.0570558	3.13651	0.801395	0.00023103	0.000724629	0.057056	2.83381
0.0550674	3.94404	0.751685	0.000223185	0.000880252	0.0550678	3.49584	0.751695	0.000223176	0.000780186	0.0550656	3.13344	0.75164	0.000223144	0.000699208	0.0550661	2.8332
0.0530773	3.8848	0.701932	0.000215219	0.000836082	0.0530778	3.45927	0.701945	0.00021521	0.000744469	0.0530757	3.10306	0.701893	0.00021519	0.000667749	0.053076	2.80845
0.0510502	3.79806	0.651255	0.000211077	0.000801683	0.0510508	3.39946	0.65127	0.000211069	0.00071752	0.0510486	3.04979	0.651215	0.00021107	0.00064372	0.051049	2.76345
0.0490231	3.69227	0.600577	0.000202859	0.000749009	0.0490237	3.32176	0.600593	0.000202861	0.000673856	0.0490215	2.97955	0.600538	0.000202852	0.000604408	0.0490218	2.70267
0.0469958	3.5726	0.549895	0.000194659	0.000695439	0.0469972	3.22941	0.54993	0.000194586	0.000628399	0.0469945	2.89618	0.549863	0.000194624	0.000563667	0.0469947	2.62938
0.045083	3.44954	0.502075	0.000176128	0.000607562	0.0450845	3.13103	0.502112	0.000176125	0.000551452	0.0450816	2.8072	0.50204	0.000176132	0.000494439	0.0450819	2.55098
0.04317	3.31786	0.45425	0.000168828	0.000560148	0.0431718	3.02314	0.454295	0.000168808	0.00051033	0.0431687	2.70946	0.454217	0.000168814	0.000457395	0.0431692	2.46484
0.0412572	3.17861	0.40643	0.000161492	0.000513321	0.0412591	2.9068	0.406477	0.000161491	0.000469422	0.041256	2.6048	0.4064	0.000161479	0.000420621	0.0412565	2.37174
0.0392494	3.0252	0.356235	0.000161641	0.000488997	0.0392513	2.77697	0.356283	0.000161649	0.000448894	0.0392482	2.48793	0.356205	0.000161636	0.00040214	0.0392489	2.26704
0.0372419	2.8647	0.306047	0.000153556	0.000439893	0.0372438	2.63998	0.306095	0.000153564	0.000405406	0.0372408	2.36398	0.30602	0.000153544	0.000362975	0.0372416	2.15538
0.0352517	2.69762	0.256292	0.000144277	0.000389204	0.0352533	2.49535	0.256333	0.000144305	0.000360093	0.0352507	2.23337	0.256268	0.000144265	0.000322198	0.0352517	2.03755
0.0332614	2.52094	0.206535	0.000136362	0.000343759	0.0332628	2.34032	0.20657	0.000136381	0.000319176	0.0332606	2.093	0.206515	0.000136344	0.000285369	0.0332612	1.91091
0.0312711	2.33154	0.156778	0.000128439	0.000299461	0.0312717	2.16913	0.156792	0.000128495	0.000278722	0.0312704	1.93969	0.15676	0.00012843	0.000249114	0.0312707	1.77082
0.0293137	2.13309	0.107843	0.000118589	0.00025296	0.0293142	1.98041	0.107855	0.000118597	0.00023487	0.0293131	1.77549	0.107828	0.00011858	0.000210538	0.0293133	1.61899
0.0273562	1.72748	0.058905	0.000110931	0.000191632	0.0273563	1.55359	0.0589075	0.000110955	0.000172379	0.0273557	1.41829	0.0588925	0.000110924	0.000157322	0.0273557	1.28609
0.0253979	0	0.0099475			0.0253978	0	0.009945			0.0253978	0	0.009945			0.0253973	0
			0.00347583	0.0117091				0.00347576	0.0105348				0.00347573	0.00942241
avg	3.3687					3.03093					2.71092					#DIV/0!
max	3.9679					3.50525					3.13651					2.83381
轴向速度
	0					0					0					0
	1.69305		0.000253228	0.000428728		1.70227		0.000253188	0.000430995		1.57018		0.000253262	0.000397667		1.51592
	1.74211		0.000245414	0.000427538		1.7517		0.000245401	0.000429869		1.64052		0.000245458	0.000402678		1.59233
	1.7205		0.000238933	0.000411084		1.72895		0.000238909	0.000413062		1.63687		0.00023895	0.00039113		1.5951
	1.67178		0.000231015	0.000386206		1.68265		0.000230993	0.00038868		1.61049		0.00023103	0.000372072		1.57651
	1.60721		0.000223185	0.000358706		1.62399		0.000223176	0.000362435		1.57008		0.000223144	0.000350354		1.5446
	1.53431		0.000215219	0.000330212		1.55891		0.00021521	0.000335493		1.52146		0.00021519	0.000327404		1.5045
	1.45608		0.000211077	0.000307345		1.48923		0.000211069	0.00031433		1.46744		0.00021107	0.000309733		1.45906
	1.3765		0.000202859	0.000279235		1.41779		0.000202861	0.000287614		1.41061		0.000202852	0.000286145		1.41098
	1.29681		0.000194659	0.000252436		1.34575		0.000194586	0.000261865		1.35213		0.000194624	0.000263158		1.3613
	1.22203		0.000176128	0.000215234		1.27773		0.000176125	0.00022504		1.29642		0.000176132	0.000228342		1.31345
	1.14788		0.000168828	0.000193794		1.21		0.000168808	0.000204257		1.2403		0.000168814	0.00020938		1.26501
	1.0744		0.000161492	0.000173507		1.14255		0.000161491	0.000184512		1.18384		0.000161479	0.000191165		1.21591
	0.997958		0.000161641	0.000161311		1.07186		0.000161649	0.000173265		1.12429		0.000161636	0.000181726		1.16339
	0.921999		0.000153556	0.000141579		1.001		0.000153564	0.000153717		1.06408		0.000153544	0.000163383		1.10962
	0.846934		0.000144277	0.000122193		0.929945		0.000144305	0.000134196		1.00304		0.000144265	0.000144704		1.05471
	0.772087		0.000136362	0.000105283		0.857738		0.000136381	0.000116979		0.940112		0.000136344	0.000128179		0.997695
	0.698225		0.000128439	8.96793e-05		0.785475		0.000128495	0.000100929		0.876039		0.00012843	0.000112509		0.938829
	0.631947		0.000118589	7.49418e-05		0.717153		0.000118597	8.50521e-05		0.815999		0.00011858	9.67612e-05		0.882111
	0.500538		0.000110931	5.55253e-05		0.576725		0.000110955	6.39906e-05		0.685673		0.000110924	7.60573e-05		0.755648
	0					0					0					0
			0.00347583	0.00451454				0.00347576	0.00466628				0.00347573	0.00463255
avg	1.29884					1.34252					1.33283					#DIV/0!
1.6923	1.32407	1.09177	0.927267	0.801408	0.705331	0.639631
1.3373	1.33493	1.33529	1.34404	1.34258	1.34276	1.35322
3.3687	3.03093	2.71092	2.45759	2.24091	2.05971	1.92939
1.29884	1.34252	1.33283	1.33627	1.33417	1.33302	1.35339
0.6	0.8	1	1.2	1.4	1.6	1.8

## Sheet: 5445
z=0.6					z=0.8					z=1					z=1.2					z=1.4					z=1.6					z=1.8					z=2
r(m)	tangential velocity(m/s)	dimensionless radius	环面积	乘积	r(m)	tangential velocity(m/s)	dimensionless radius	环面积	乘积	r(m)	tangential velocity(m/s)	dimensionless radius	环面积	乘积	r(m)	tangential velocity(m/s)	dimensionless radius	环面积	乘积	r(m)	tangential velocity(m/s)	dimensionless radius	环面积	乘积	r(m)	tangential velocity(m/s)	dimensionless radius	环面积	乘积	r(m)	tangential velocity(m/s)	dimensionless radius	环面积	乘积	r(m)	tangential velocity(m/s)	dimensionless radius	环面积	乘积
0.0649938	0	0.999845			0.0649933	0	0.999833			0.0649928	0	0.99982			0.0649935	0	0.999837			0.0649935	0	0.999837			0.0649941	0	0.999852			0.0649947	0	0.999868			0.065	0	1
0.0630156	1.62336	0.95039	0.000245414	0.000398395	0.0630154	1.38235	0.950385	0.000253188	0.000349995	0.0630143	1.05311	0.950357	0.000253262	0.000266713	0.0630148	0.8826	0.95037	0.00025329	0.000223554	0.0630147	0.801777	0.950368	0.000253303	0.000203092	0.0630153	0.695465	0.950382	0.000253305	0.000176165	0.0630158	0.595528	0.950395	0.00025332	0.000150859	0.0630201	0.547085	0.950502	0.000253467	0.000138668
0.0610373	1.72869	0.900933	0.000238933	0.000413041	0.0610372	1.47327	0.90093	0.000245401	0.000361542	0.0610356	1.14699	0.90089	0.000245458	0.000281537	0.061036	0.9766	0.9009	0.000245472	0.000239728	0.0610358	0.881909	0.900895	0.000245484	0.000216494	0.0610364	0.768233	0.90091	0.000245486	0.00018859	0.0610369	0.667461	0.900922	0.000245488	0.000163854	0.06104	0.605209	0.901	0.000245651	0.00014867
0.0590476	1.70617	0.85119	0.000231015	0.000394151	0.0590477	1.45121	0.851193	0.000238909	0.000346707	0.0590457	1.15326	0.851142	0.00023895	0.000275571	0.059046	0.989462	0.85115	0.000238963	0.000236445	0.0590457	0.891346	0.851142	0.000238974	0.000213009	0.0590463	0.784936	0.851158	0.000238977	0.000187581	0.0590467	0.692479	0.851167	0.00023899	0.000165496	0.0590496	0.623179	0.85124	0.000239026	0.000148956
0.0570579	1.67549	0.801447	0.000223185	0.000373945	0.0570582	1.41818	0.801455	0.000230993	0.000327589	0.0570558	1.14614	0.801395	0.00023103	0.000264793	0.057056	0.985083	0.8014	0.000231043	0.000227597	0.0570555	0.883196	0.801388	0.000231065	0.000204075	0.0570561	0.784527	0.801402	0.000231067	0.000181278	0.0570564	0.696733	0.80141	0.00023108	0.000161001	0.0570592	0.6258	0.80148	0.000231103	0.000144624
0.0550674	1.63922	0.751685	0.000215219	0.000352791	0.0550678	1.37778	0.751695	0.000223176	0.000307487	0.0550656	1.13035	0.75164	0.000223144	0.000252231	0.0550661	0.970078	0.751652	0.000223112	0.000216436	0.0550657	0.866207	0.751642	0.000223099	0.00019325	0.0550662	0.773596	0.751655	0.000223112	0.000172599	0.0550664	0.69072	0.75166	0.000223124	0.000154116	0.0550688	0.61663	0.75172	0.00022318	0.000137619
0.0530773	1.59847	0.701932	0.000211077	0.0003374	0.0530778	1.33308	0.701945	0.00021521	0.000286892	0.0530757	1.10848	0.701893	0.00021519	0.000238534	0.053076	0.948609	0.7019	0.000215214	0.000204154	0.0530756	0.844585	0.70189	0.000215212	0.000181765	0.053076	0.755868	0.7019	0.000215225	0.000162681	0.0530762	0.678678	0.701905	0.000215225	0.000146069	0.0530784	0.603993	0.70196	0.000215256	0.000130013
0.0510502	1.55333	0.651255	0.000202859	0.000315106	0.0510508	1.28427	0.65127	0.000211069	0.000271069	0.0510486	1.08144	0.651215	0.00021107	0.00022826	0.051049	0.922973	0.651225	0.000211061	0.000194804	0.0510486	0.81849	0.651215	0.00021106	0.00017275	0.051049	0.734518	0.651225	0.000211061	0.000155028	0.0510491	0.661562	0.651227	0.000211072	0.000139637	0.051051	0.587539	0.651275	0.000211112	0.000124037
0.0490231	1.50481	0.600577	0.000194659	0.000292925	0.0490237	1.23399	0.600593	0.000202861	0.000250328	0.0490215	1.05111	0.600538	0.000202852	0.00021322	0.0490218	0.894148	0.600545	0.000202864	0.00018139	0.0490214	0.790074	0.600535	0.000202862	0.000160276	0.0490217	0.711203	0.600542	0.000202873	0.000144284	0.0490218	0.642733	0.600545	0.000202874	0.000130394	0.0490236	0.567412	0.60059	0.000202891	0.000115123
0.0469958	1.45384	0.549895	0.000176128	0.000256062	0.0469972	1.18211	0.54993	0.000194586	0.000230022	0.0469945	1.01814	0.549863	0.000194624	0.000198155	0.0469947	0.862512	0.549867	0.000194635	0.000167875	0.0469943	0.76034	0.549857	0.000194633	0.000147988	0.0469945	0.685767	0.549863	0.000194644	0.00013348	0.0469947	0.621142	0.549867	0.000194635	0.000120896	0.0469961	0.545326	0.549902	0.00019468	0.000106164
0.045083	1.40324	0.502075	0.000168828	0.000236906	0.0450845	1.1317	0.502112	0.000176125	0.00019932	0.0450816	0.985198	0.50204	0.000176132	0.000173525	0.0450819	0.830874	0.502047	0.000176124	0.000146337	0.0450814	0.730459	0.502035	0.000176132	0.000128657	0.0450817	0.659922	0.502043	0.000176123	0.000116228	0.0450818	0.598983	0.502045	0.000176133	0.000105501	0.045083	0.522371	0.502075	0.000176157	9.20191e-05
0.04317	1.35008	0.45425	0.000161492	0.000218028	0.0431718	1.08087	0.454295	0.000168808	0.000182459	0.0431687	0.950417	0.454217	0.000168814	0.000160444	0.0431692	0.798169	0.45423	0.000168798	0.000134729	0.0431687	0.699703	0.454217	0.000168796	0.000118107	0.0431689	0.633627	0.454223	0.000168806	0.00010696	0.043169	0.57528	0.454225	0.000168806	9.71108e-05	0.0431698	0.500737	0.454245	0.000168845	8.45471e-05
0.0412572	1.29486	0.40643	0.000161641	0.000209303	0.0412591	1.02935	0.406477	0.000161491	0.000166231	0.041256	0.91474	0.4064	0.000161479	0.000147711	0.0412565	0.764434	0.406413	0.000161481	0.000123442	0.0412561	0.667616	0.406402	0.000161471	0.000107801	0.0412562	0.60668	0.406405	0.00016148	9.79666e-05	0.0412563	0.551288	0.406408	0.00016148	8.90221e-05	0.0412566	0.47983	0.406415	0.000161525	7.75043e-05
0.0392494	1.23477	0.356235	0.000153556	0.000189607	0.0392513	0.974361	0.356283	0.000161649	0.000157504	0.0392482	0.876081	0.356205	0.000161636	0.000141607	0.0392489	0.72701	0.356223	0.000161623	0.000117501	0.0392484	0.63341	0.35621	0.000161629	0.000102377	0.0392485	0.578321	0.356212	0.000161629	9.34736e-05	0.0392486	0.525687	0.356215	0.00016163	8.49666e-05	0.0392489	0.456346	0.356223	0.000161631	7.37596e-05
0.0372419	1.1731	0.306047	0.000144277	0.000169251	0.0372438	0.91877	0.306095	0.000153564	0.00014109	0.0372408	0.835291	0.30602	0.000153544	0.000128254	0.0372416	0.687454	0.30604	0.000153539	0.000105551	0.0372412	0.599271	0.30603	0.00015353	9.2006e-05	0.0372412	0.548897	0.30603	0.000153538	8.42764e-05	0.0372412	0.496503	0.30603	0.000153546	7.62359e-05	0.0372411	0.432522	0.306027	0.000153577	6.64253e-05
0.0352517	1.10997	0.256292	0.000136362	0.000151357	0.0352533	0.862025	0.256333	0.000144305	0.000124395	0.0352507	0.792307	0.256268	0.000144265	0.000114302	0.0352517	0.648655	0.256292	0.000144254	9.35713e-05	0.0352513	0.564035	0.256282	0.000144253	8.13636e-05	0.0352512	0.516576	0.25628	0.00014426	7.45212e-05	0.0352512	0.467652	0.25628	0.00014426	6.74634e-05	0.0352511	0.408863	0.256277	0.000144259	5.89824e-05
0.0332614	1.04455	0.206535	0.000128439	0.000134161	0.0332628	0.804356	0.20657	0.000136381	0.000109699	0.0332606	0.747021	0.206515	0.000136344	0.000101852	0.0332612	0.60886	0.20653	0.000136375	8.30332e-05	0.0332609	0.527176	0.206523	0.000136367	7.18892e-05	0.0332609	0.482438	0.206523	0.00013636	6.57851e-05	0.0348159	0.461071	0.245397	3.05002e-05	1.40628e-05	0.033261	0.381179	0.206525	0.000136346	5.19722e-05
0.0312711	0.97712	0.156778	0.000118589	0.000115875	0.0312717	0.745372	0.156792	0.000128495	9.57763e-05	0.0312704	0.70111	0.15676	0.00012843	9.00433e-05	0.0312707	0.5667	0.156767	0.000128451	7.2793e-05	0.0312705	0.487546	0.156762	0.000128443	6.2622e-05	0.0312705	0.44281	0.156762	0.000128443	5.6876e-05	0.0332609	0.437667	0.206523	0.000105859	4.63312e-05	0.031271	0.349019	0.156775	0.000128419	4.48206e-05
0.0293137	0.909034	0.107843	0.000110931	0.00010084	0.0293142	0.686238	0.107855	0.000118597	8.13857e-05	0.0293131	0.653582	0.107828	0.00011858	7.75018e-05	0.0293133	0.522663	0.107832	0.000118587	6.19811e-05	0.0293131	0.445373	0.107828	0.000118586	5.28152e-05	0.0293132	0.401022	0.10783	0.00011858	4.75534e-05	0.0312706	0.403783	0.156765	0.000128437	5.18607e-05	0.029314	0.317392	0.10785	0.000118565	3.76315e-05
0.0273562	0.753284	0.058905	0.000103308	7.78205e-05	0.0273563	0.550405	0.0589075	0.000110955	6.10703e-05	0.0273557	0.554174	0.0588925	0.000110924	6.14709e-05	0.0273557	0.437669	0.0588925	0.000110935	4.85529e-05	0.0273556	0.366566	0.05889	0.000110929	4.06628e-05	0.0273558	0.335397	0.058895	0.000110924	3.72035e-05	0.0293134	0.367752	0.107835	0.000118575	4.36062e-05	0.027357	0.25992	0.058925	0.000110905	2.88265e-05
0.0253979	0	0.0099475			0.0253978	0	0.009945			0.0253978	0	0.009945			0.0253973	0	0.0099325			0.0253973	0	0.0099325			0.0253976	0	0.00994			0.027356	0.306728	0.0589			0.0254	0	0.01
			0.00332591	0.00473697				0.00347576	0.00405056				0.00347573	0.00341573				0.00347582	0.00287947				0.00347583	0.002551				0.00347589	0.00228253	0.025398	0	0.00995	0.00336504	0.00200848				0.00347659	0.00181036
avg	1.42426					1.16537					0.982736					0.82843					0.733926					0.656675					0.596868					0.520729
max	1.72869					1.47327					1.15326					0.989462					0.891346					0.784936					0.696733					0.6258

## Sheet: 6445
z=0.6					z=0.8					z=1					z=1.2					z=1.4					z=1.6					z=1.8					z=2
r(m)	tangential velocity(m/s)	dimensionless radius	环面积	乘积	r(m)	tangential velocity(m/s)	dimensionless radius	环面积	乘积	r(m)	tangential velocity(m/s)	dimensionless radius	环面积	乘积	r(m)	tangential velocity(m/s)	dimensionless radius	环面积	乘积	r(m)	tangential velocity(m/s)	dimensionless radius	环面积	乘积	r(m)	tangential velocity(m/s)	dimensionless radius	环面积	乘积	r(m)	tangential velocity(m/s)	dimensionless radius	环面积	乘积	r(m)	tangential velocity(m/s)	dimensionless radius	环面积	乘积
0.0649938	0	0.999845			0.0649933	0	0.999833			0.0649928	0	0.99982			0.0649935	0	0.999837			0.0649935	0	0.999837			0.0649941	0	0.999852			0.0649947	0	0.999868			0.065	0	1
0.0630156	1.2091	0.95039	0.000245414	0.00029673	0.0630154	1.05914	0.950385	0.000253188	0.000268162	0.0630143	0.988549	0.950357	0.000253262	0.000250362	0.0630148	0.758346	0.95037	0.00025329	0.000192081	0.0630147	0.666176	0.950368	0.000253303	0.000168744	0.0630153	0.628989	0.950382	0.000253305	0.000159326	0.0630158	0.564917	0.950395	0.00025332	0.000143105	0.0630201	0.497131	0.950502	0.000253467	0.000126006
0.0610373	1.28485	0.900933	0.000238933	0.000306993	0.0610372	1.14646	0.90093	0.000245401	0.000281342	0.0610356	1.05394	0.90089	0.000245458	0.000258698	0.061036	0.836321	0.9009	0.000245472	0.000205293	0.0610358	0.73846	0.900895	0.000245484	0.00018128	0.0610364	0.690531	0.90091	0.000245486	0.000169516	0.0610369	0.628017	0.900922	0.000245488	0.000154171	0.06104	0.548971	0.901	0.000245651	0.000134855
0.0590476	1.27261	0.85119	0.000231015	0.000293992	0.0590477	1.1431	0.851193	0.000238909	0.000273097	0.0590457	1.04384	0.851142	0.00023895	0.000249425	0.059046	0.849076	0.85115	0.000238963	0.000202898	0.0590457	0.756756	0.851142	0.000238974	0.000180845	0.0590463	0.705557	0.851158	0.000238977	0.000168612	0.0590467	0.644336	0.851167	0.00023899	0.00015399	0.0590496	0.569895	0.85124	0.000239026	0.00013622
0.0570579	1.25156	0.801447	0.000223185	0.00027933	0.0570582	1.12826	0.801455	0.000230993	0.00026062	0.0570558	1.02345	0.801395	0.00023103	0.000236448	0.057056	0.847729	0.8014	0.000231043	0.000195862	0.0570555	0.758399	0.801388	0.000231065	0.000175239	0.0570561	0.705258	0.801402	0.000231067	0.000162962	0.0570564	0.642638	0.80141	0.00023108	0.000148501	0.0570592	0.571856	0.80148	0.000231103	0.000132158
0.0550674	1.22526	0.751685	0.000215219	0.000263699	0.0550678	1.10644	0.751695	0.000223176	0.00024693	0.0550656	0.997121	0.75164	0.000223144	0.000222502	0.0550661	0.838731	0.751652	0.000223112	0.000187131	0.0550657	0.750962	0.751642	0.000223099	0.000167539	0.0550662	0.693303	0.751655	0.000223112	0.000154684	0.0550664	0.631108	0.75166	0.000223124	0.000140816	0.0550688	0.561937	0.75172	0.00022318	0.000125413
0.0530773	1.19431	0.701932	0.000211077	0.000252091	0.0530778	1.07933	0.701945	0.00021521	0.000232282	0.0530757	0.967883	0.701893	0.00021519	0.000208279	0.053076	0.825325	0.7019	0.000215214	0.000177621	0.0530756	0.735803	0.70189	0.000215212	0.000158354	0.053076	0.676314	0.7019	0.000215225	0.000145559	0.0530762	0.616231	0.701905	0.000215225	0.000132629	0.0530784	0.550056	0.70196	0.000215256	0.000118403
0.0510502	1.15887	0.651255	0.000202859	0.000235087	0.0510508	1.04704	0.65127	0.000211069	0.000220997	0.0510486	0.93594	0.651215	0.00021107	0.000197549	0.051049	0.807788	0.651225	0.000211061	0.000170493	0.0510486	0.715758	0.651215	0.00021106	0.000151068	0.051049	0.654964	0.651225	0.000211061	0.000138238	0.0510491	0.596838	0.651227	0.000211072	0.000125976	0.051051	0.534836	0.651275	0.000211112	0.00011291
0.0490231	1.12092	0.600577	0.000194659	0.000218197	0.0490237	1.01187	0.600593	0.000202861	0.000205269	0.0490215	0.901766	0.600538	0.000202852	0.000182925	0.0490218	0.787307	0.600545	0.000202864	0.000159716	0.0490214	0.693861	0.600535	0.000202862	0.000140758	0.0490217	0.631461	0.600542	0.000202873	0.000128107	0.0490218	0.576589	0.600545	0.000202874	0.000116975	0.0490236	0.515869	0.60059	0.000202891	0.000104665
0.0469958	1.08042	0.549895	0.000176128	0.000190293	0.0469972	0.975339	0.54993	0.000194586	0.000189788	0.0469945	0.866622	0.549863	0.000194624	0.000168666	0.0469947	0.764123	0.549867	0.000194635	0.000148725	0.0469943	0.669814	0.549857	0.000194633	0.000130368	0.0469945	0.60736	0.549863	0.000194644	0.000118219	0.0469947	0.555337	0.549867	0.000194635	0.000108088	0.0469961	0.496535	0.549902	0.00019468	9.66654e-05
0.045083	1.04018	0.502075	0.000168828	0.000175611	0.0450845	0.938667	0.502112	0.000176125	0.000165322	0.0450816	0.832489	0.50204	0.000176132	0.000146628	0.0450819	0.74121	0.502047	0.000176124	0.000130545	0.0450814	0.644958	0.502035	0.000176132	0.000113597	0.0450817	0.583522	0.502043	0.000176123	0.000102772	0.0450818	0.533223	0.502045	0.000176133	9.39182e-05	0.045083	0.476778	0.502075	0.000176157	8.39876e-05
0.04317	0.998257	0.45425	0.000161492	0.000161211	0.0431718	0.899861	0.454295	0.000168808	0.000151904	0.0431687	0.797636	0.454217	0.000168814	0.000134652	0.0431692	0.717598	0.45423	0.000168798	0.000121129	0.0431687	0.619351	0.454217	0.000168796	0.000104544	0.0431689	0.558263	0.454223	0.000168806	9.4238e-05	0.043169	0.510209	0.454225	0.000168806	8.61264e-05	0.0431698	0.456855	0.454245	0.000168845	7.71378e-05
0.0412572	0.95448	0.40643	0.000161641	0.000154283	0.0412591	0.859667	0.406477	0.000161491	0.000138828	0.041256	0.76272	0.4064	0.000161479	0.000123163	0.0412565	0.692015	0.406413	0.000161481	0.000111747	0.0412561	0.593452	0.406402	0.000161471	9.58252e-05	0.0412562	0.532263	0.406405	0.00016148	8.59498e-05	0.0412563	0.488015	0.406408	0.00016148	7.88048e-05	0.0412566	0.43795	0.406415	0.000161525	7.07397e-05
0.0392494	0.906554	0.356235	0.000153556	0.000139207	0.0392513	0.816087	0.356283	0.000161649	0.000131919	0.0392482	0.726096	0.356205	0.000161636	0.000117363	0.0392489	0.662744	0.356223	0.000161623	0.000107114	0.0392484	0.566215	0.35621	0.000161629	9.15167e-05	0.0392485	0.504689	0.356212	0.000161629	8.15725e-05	0.0392486	0.46391	0.356215	0.00016163	7.49816e-05	0.0392489	0.41823	0.356223	0.000161631	6.75989e-05
0.0372419	0.857159	0.306047	0.000144277	0.000123668	0.0372438	0.771377	0.306095	0.000153564	0.000118456	0.0372408	0.687788	0.30602	0.000153544	0.000105606	0.0372416	0.631424	0.30604	0.000153539	9.69484e-05	0.0372412	0.538851	0.30603	0.00015353	8.27298e-05	0.0372412	0.475135	0.30603	0.000153538	7.29512e-05	0.0372412	0.438333	0.30603	0.000153546	6.73041e-05	0.0372411	0.395454	0.306027	0.000153577	6.07325e-05
0.0352517	0.806502	0.256292	0.000136362	0.000109976	0.0352533	0.725994	0.256333	0.000144305	0.000104765	0.0352507	0.647109	0.256268	0.000144265	9.33554e-05	0.0352517	0.599447	0.256292	0.000144254	8.64729e-05	0.0352513	0.509016	0.256282	0.000144253	7.3427e-05	0.0352512	0.445384	0.25628	0.00014426	6.4251e-05	0.0352512	0.412235	0.25628	0.00014426	5.9469e-05	0.0352511	0.371349	0.256277	0.000144259	5.35706e-05
0.0332614	0.753791	0.206535	0.000128439	9.68162e-05	0.0332628	0.680199	0.20657	0.000136381	9.27664e-05	0.0332606	0.604824	0.206515	0.000136344	8.24643e-05	0.0332612	0.566565	0.20653	0.000136375	7.72653e-05	0.0332609	0.477726	0.206523	0.000136367	6.51459e-05	0.0332609	0.416242	0.206523	0.00013636	5.67586e-05	0.0348159	0.406177	0.245397	3.05002e-05	1.23885e-05	0.033261	0.348122	0.206525	0.000136346	4.7465e-05
0.0312711	0.698876	0.156778	0.000118589	8.28788e-05	0.0312717	0.634211	0.156792	0.000128495	8.14927e-05	0.0312704	0.56179	0.15676	0.00012843	7.21505e-05	0.0312707	0.532017	0.156767	0.000128451	6.8338e-05	0.0312705	0.446254	0.156762	0.000128443	5.73183e-05	0.0312705	0.38381	0.156762	0.000128443	4.92978e-05	0.0332609	0.384263	0.206523	0.000105859	4.06779e-05	0.031271	0.321611	0.156775	0.000128419	4.13009e-05
0.0293137	0.642162	0.107843	0.000110931	7.12359e-05	0.0293142	0.588445	0.107855	0.000118597	6.97878e-05	0.0293131	0.518417	0.107828	0.00011858	6.14739e-05	0.0293133	0.493698	0.107832	0.000118587	5.85462e-05	0.0293131	0.408344	0.107828	0.000118586	4.8424e-05	0.0293132	0.347003	0.10783	0.00011858	4.11478e-05	0.0312706	0.355631	0.156765	0.000128437	4.56762e-05	0.029314	0.286932	0.10785	0.000118565	3.402e-05
0.0273562	0.518805	0.058905	0.000103308	5.35969e-05	0.0273563	0.497533	0.0589075	0.000110955	5.52039e-05	0.0273557	0.427708	0.0588925	0.000110924	4.74429e-05	0.0273557	0.419453	0.0588925	0.000110935	4.65321e-05	0.0273556	0.343496	0.05889	0.000110929	3.81037e-05	0.0273558	0.288935	0.058895	0.000110924	3.20498e-05	0.0293134	0.319213	0.107835	0.000118575	3.78507e-05	0.027357	0.237155	0.058925	0.000110905	2.63017e-05
0.0253979	0	0.0099475			0.0253978	0	0.009945			0.0253978	0	0.009945			0.0253973	0	0.0099325			0.0253973	0	0.0099325			0.0253976	0	0.00994			0.027356	0.26238	0.0589			0.0254	0	0.01
			0.00332591	0.0035049				0.00347576	0.00328893				0.00347573	0.00295915				0.00347582	0.00254446				0.00347583	0.00222483				0.00347589	0.00202621	0.025398	0	0.00995	0.00336504	0.00182145				0.00347659	0.00165015
avg	1.05381					0.946248					0.851376					0.732045					0.640086					0.582932					0.541286					0.474646
max	1.28485					1.14646					1.05394					0.849076					0.758399					0.705557					0.644336					0.571856
